# Supplementary material for: 3-[(1-Bromo­naphthalen-2-yl)meth­oxy]-5,5-di­methyl­cyclo­hex-2-enone
Source: Acta Crystallogr Sect E Struct Rep Online. 2013 Apr 20;69(Pt 5):o758. doi: 10.1107/S160053681301026X (PMC3648284; doi:10.1107/S160053681301026X)
Supplement: Supplementary file 1 [file e-69-0o758-sup1.cif]

##############################################################################
#                                                                            #
# This CIF contains the data in a paper accepted for publication in          #
# Acta Crystallographica Section E. It conforms to the requirements of       #
# Notes for Authors for Acta Crystallographica Section E, and has been       #
# peer reviewed under the auspices of the IUCr Commission on Journals.       #
#                                                                            #
# Full details of the Crystallographic Information File format               #
# are given in the paper "The Crystallographic Information File (CIF):       #
# a New Standard Archive File for Crystallography" by S. R. Hall, F. H.      #
# Allen and I. D. Brown [Acta Cryst. (1991), A47, 655-685].                  #
#                                                                            #
# The current version of the core CIF dictionary is obtainable from          #
# ftp://ftp.iucr.org/pub/cif_core.dic.                                       #
#                                                                            #
# Software is freely available for graphical display of the structure(s)     #
# in this CIF. For information consult the CIF software page                 #
# http://www.iucr.org/resources/cif/software.                                #
#                                                                            #
# This file may be used for bona fide research purposes within the           #
# scientific community so long as proper attribution is given to the journal # 
# article from which it was obtained.                                        #
#                                                                            #
##############################################################################
data_I
_audit_creation_method     SHELXL-97
_chemical_name_systematic
;
3-[(1-Bromonaphthalen-2-yl)methoxy]-5,5-dimethylcyclohex-2-enone
;
_chemical_name_common     ?
_chemical_formula_moiety     'C19 H19 Br O2'
_chemical_formula_sum     'C19 H19 Br O2'
_chemical_formula_iupac     'C19 H19 Br O2'
_chemical_formula_weight     359.25
_chemical_melting_point     ?
_symmetry_cell_setting     monoclinic
_symmetry_space_group_name_H-M     'P 21/c'
_symmetry_space_group_name_Hall     '-P 2ybc'
loop_
    _symmetry_equiv_pos_as_xyz
    'x, y, z'
    '-x, y+1/2, -z+1/2'
    '-x, -y, -z'
    'x, -y-1/2, z-1/2'
_cell_length_a     13.986(3)
_cell_length_b     9.9970(18)
_cell_length_c     11.859(2)
_cell_angle_alpha     90.00
_cell_angle_beta     91.169(2)
_cell_angle_gamma     90.00
_cell_volume     1657.8(5)
_cell_formula_units_Z     4
_cell_measurement_reflns_used     2538
_cell_measurement_theta_min     2.50
_cell_measurement_theta_max     20.63
_cell_measurement_temperature     296(2)
_exptl_crystal_description     block
_exptl_crystal_colour     colourless
_exptl_crystal_size_max     0.32
_exptl_crystal_size_mid     0.29
_exptl_crystal_size_min     0.27
_exptl_crystal_density_diffrn     1.439
_exptl_crystal_density_meas     ?
_exptl_crystal_density_method     'not measured'
_exptl_crystal_F_000     736
_exptl_absorpt_coefficient_mu     2.484
_exptl_absorpt_correction_type     multi-scan
_exptl_absorpt_process_details     '(SADABS; Bruker, 2001)'
_exptl_absorpt_correction_T_min     0.5037
_exptl_absorpt_correction_T_max     0.5536
_exptl_special_details     ?
_diffrn_ambient_temperature     296(2)
_diffrn_radiation_type     MoK\a
_diffrn_radiation_wavelength     0.71073
_diffrn_radiation_source     'fine-focus sealed tube'
_diffrn_radiation_monochromator     graphite
_diffrn_measurement_device_type     'Bruker SMART 1000 CCD area-detector'
_diffrn_measurement_method     'phi and omega scans'
_diffrn_detector_area_resol_mean     ?
_diffrn_reflns_number     11934
_diffrn_reflns_av_R_equivalents     0.0742
_diffrn_reflns_av_sigmaI/netI     0.0814
_diffrn_reflns_theta_min     2.50
_diffrn_reflns_theta_max     25.50
_diffrn_reflns_theta_full     25.50
_diffrn_measured_fraction_theta_max     0.997
_diffrn_measured_fraction_theta_full     0.997
_diffrn_reflns_limit_h_min     -16
_diffrn_reflns_limit_h_max     16
_diffrn_reflns_limit_k_min     -12
_diffrn_reflns_limit_k_max     12
_diffrn_reflns_limit_l_min     -14
_diffrn_reflns_limit_l_max     14
_diffrn_standards_number     0
_diffrn_standards_interval_count     0
_diffrn_standards_interval_time     0
_diffrn_standards_decay_%     ?
_refine_special_details
;
Refinement of <i>F</i>^2^ against ALL reflections. The weighted <i>R</i>-factor
<i>wR</i> and
goodness of fit <i>S</i> are based on <i>F</i>^2^, conventional
<i>R</i>-factors <i>R</i> are based
on <i>F</i>, with <i>F</i> set to zero for negative <i>F</i>^2^. The threshold
expression of
<i>F</i>^2^ > \s(<i>F</i>^2^) is used only for calculating <i>R</i>-factors(gt)
<i>etc</i>. and is
not relevant to the choice of reflections for refinement. <i>R</i>-factors
based
on <i>F</i>^2^ are statistically about twice as large as those based on
<i>F</i>, and <i>R</i>-
factors based on ALL data will be even larger.
;
_reflns_number_total     3075
_reflns_number_gt     1931
_reflns_threshold_expression     I>2sigma(I)
_refine_ls_structure_factor_coef     Fsqd
_refine_ls_matrix_type     full
_refine_ls_R_factor_all     0.0979
_refine_ls_R_factor_gt     0.0607
_refine_ls_wR_factor_gt     0.1782
_refine_ls_wR_factor_ref     0.1986
_refine_ls_goodness_of_fit_ref     1.072
_refine_ls_restrained_S_all     1.065
_refine_ls_number_reflns     3075
_refine_ls_number_parameters     222
_refine_ls_number_restraints     72
_refine_ls_hydrogen_treatment     constr
_refine_ls_weighting_scheme     calc
_refine_ls_weighting_details
         'calc w=1/[\s^2^(Fo^2^)+(0.0635P)^2^+1.8223P] where P=(Fo^2^+2Fc^2^)/3'
_atom_sites_solution_hydrogens     geom
_atom_sites_solution_primary     direct
_atom_sites_solution_secondary     difmap
_refine_ls_shift/su_max     0.000
_refine_ls_shift/su_mean     0.000
_refine_diff_density_max     0.257
_refine_diff_density_min     -0.202
_refine_ls_extinction_method     none
_refine_ls_extinction_coef     ?
loop_
    _atom_type_symbol
    _atom_type_description
    _atom_type_scat_dispersion_real
    _atom_type_scat_dispersion_imag
    _atom_type_scat_source
    'C' 'C' 0.0033 0.0016
                         'International Tables Vol C Tables 4.2.6.8 and 6.1.1.4'
    'H' 'H' 0.0000 0.0000
                         'International Tables Vol C Tables 4.2.6.8 and 6.1.1.4'
    'O' 'O' 0.0106 0.0060
                         'International Tables Vol C Tables 4.2.6.8 and 6.1.1.4'
    'Br' 'Br' -0.2901 2.4595
                         'International Tables Vol C Tables 4.2.6.8 and 6.1.1.4'
_computing_data_collection     'SMART (Bruker, 2007)'
_computing_cell_refinement     'SAINT (Bruker, 2007)'
_computing_data_reduction     'SAINT (Bruker, 2007)'
_computing_structure_solution     'SHELXS97 (Sheldrick, 2008)'
_computing_structure_refinement     'SHELXL97 (Sheldrick, 2008)'
_computing_molecular_graphics     'SHELXTL (Sheldrick, 2008)'
_computing_publication_material     'SHELXTL (Sheldrick, 2008)'
loop_
    _atom_site_type_symbol
    _atom_site_label
    _atom_site_fract_x
    _atom_site_fract_y
    _atom_site_fract_z
    _atom_site_U_iso_or_equiv
    _atom_site_adp_type
    _atom_site_calc_flag
    _atom_site_refinement_flags
    _atom_site_occupancy
    _atom_site_symmetry_multiplicity
    _atom_site_disorder_assembly
    _atom_site_disorder_group
    Br Br1 0.93272(9) 0.21923(16) 0.49100(14) 0.0729(5) Uani d P 0.5214(19) 1 A
                                                                               1
    C C9 0.8583(5) 0.0318(10) 0.6902(8) 0.0531(17) Uani d PDU 0.5214(19) 1 A 1
    H H9A 0.8328 0.0122 0.6153 0.064 Uiso calc PR 0.5214(19) 1 A 1
    H H9B 0.8464 -0.0448 0.7381 0.064 Uiso calc PR 0.5214(19) 1 A 1
    C C10 1.1164(5) 0.0103(9) 0.7741(7) 0.0667(19) Uani d PD 0.5214(19) 1 A 1
    H H10 1.1523 -0.0316 0.8307 0.080 Uiso calc PR 0.5214(19) 1 A 1
    C C11 1.0182(6) -0.0061(16) 0.7684(11) 0.082(4) Uani d PD 0.5214(19) 1 A 1
    H H11 0.9881 -0.0599 0.8208 0.098 Uiso calc PR 0.5214(19) 1 A 1
    C C12 0.9649(5) 0.0574(9) 0.6848(7) 0.057(2) Uani d PD 0.5214(19) 1 A 1
    C C13 1.0089(4) 0.1363(8) 0.6063(6) 0.0555(17) Uani d PD 0.5214(19) 1 A 1
    C C14 1.1077(4) 0.1516(9) 0.6101(7) 0.068(3) Uani d PGD 0.5214(19) 1 A 1
    C C15 1.1529(4) 0.2292(9) 0.5302(7) 0.076(3) Uani d PG 0.5214(19) 1 A 1
    H H15 1.1171 0.2707 0.4733 0.092 Uiso calc PR 0.5214(19) 1 A 1
    C C16 1.2513(5) 0.2448(9) 0.5352(7) 0.073(3) Uani d PG 0.5214(19) 1 A 1
    H H16 1.2816 0.2968 0.4816 0.087 Uiso calc PR 0.5214(19) 1 A 1
    C C17 1.3047(5) 0.1829(8) 0.6201(7) 0.068(3) Uani d PG 0.5214(19) 1 A 1
    H H17 1.3707 0.1934 0.6234 0.081 Uiso calc PR 0.5214(19) 1 A 1
    C C18 1.2595(4) 0.1054(9) 0.7000(7) 0.070(2) Uani d PG 0.5214(19) 1 A 1
    H H18 1.2953 0.0638 0.7569 0.085 Uiso calc PR 0.5214(19) 1 A 1
    C C19 1.1611(4) 0.0897(9) 0.6950(6) 0.068(3) Uani d PGD 0.5214(19) 1 A 1
    C C9' 0.8450(6) 0.0553(11) 0.6468(9) 0.0531(17) Uani d PD 0.4786(19) 1 A 2
    H H9'1 0.8038 0.0595 0.5800 0.064 Uiso calc PR 0.4786(19) 1 A 2
    H H9'2 0.8458 -0.0359 0.6748 0.064 Uiso calc PR 0.4786(19) 1 A 2
    C C10' 1.0349(5) 0.2273(10) 0.4867(7) 0.0667(19) Uani d PD 0.4786(19) 1 A 2
    H H10' 1.0368 0.2777 0.4209 0.080 Uiso calc PR 0.4786(19) 1 A 2
    C C11' 0.9485(6) 0.1796(18) 0.5240(12) 0.082(4) Uani d PD 0.4786(19) 1 A 2
    H H11' 0.8923 0.1996 0.4842 0.098 Uiso calc PR 0.4786(19) 1 A 2
    C C12' 0.9454(5) 0.1022(10) 0.6205(7) 0.057(2) Uani d PD 0.4786(19) 1 A 2
    C C13' 1.0287(5) 0.0714(9) 0.6786(7) 0.0555(17) Uani d PD 0.4786(19) 1 A 2
    C C14' 1.1158(4) 0.1209(10) 0.6427(7) 0.068(3) Uani d PGD 0.4786(19) 1 A 2
    C C15' 1.2003(5) 0.0901(10) 0.7016(8) 0.076(3) Uani d PG 0.4786(19) 1 A 2
    H H15' 1.1986 0.0369 0.7658 0.092 Uiso calc PR 0.4786(19) 1 A 2
    C C16' 1.2875(6) 0.1393(10) 0.6641(9) 0.073(3) Uani d PG 0.4786(19) 1 A 2
    H H16' 1.3438 0.1188 0.7034 0.087 Uiso calc PR 0.4786(19) 1 A 2
    C C17' 1.2901(6) 0.2191(10) 0.5678(8) 0.068(3) Uani d PG 0.4786(19) 1 A 2
    H H17' 1.3482 0.2519 0.5428 0.081 Uiso calc PR 0.4786(19) 1 A 2
    C C18' 1.2056(5) 0.2498(9) 0.5089(7) 0.070(2) Uani d PG 0.4786(19) 1 A 2
    H H18' 1.2073 0.3031 0.4446 0.085 Uiso calc PR 0.4786(19) 1 A 2
    C C19' 1.1184(4) 0.2007(9) 0.5463(7) 0.068(3) Uani d PGD 0.4786(19) 1 A 2
    Br Br1' 1.02132(16) -0.0384(2) 0.80852(18) 0.1011(8) Uani d P 0.4786(19) 1 A
                                                                               2
    C C1 0.7221(3) 0.1315(4) 0.7734(3) 0.0451(10) Uani d . 1 1 A .
    C C2 0.6685(3) 0.0219(5) 0.7571(4) 0.0515(11) Uani d . 1 1 . .
    H H2 0.6915 -0.0492 0.7149 0.062 Uiso calc R 1 1 . .
    C C3 0.5733(3) 0.0146(5) 0.8065(4) 0.0525(11) Uani d . 1 1 . .
    C C4 0.5388(3) 0.1316(5) 0.8710(4) 0.0531(11) Uani d . 1 1 . .
    H H4A 0.4962 0.1001 0.9288 0.064 Uiso calc R 1 1 . .
    H H4B 0.5020 0.1888 0.8204 0.064 Uiso calc R 1 1 . .
    C C5 0.6191(3) 0.2159(4) 0.9280(3) 0.0471(10) Uani d . 1 1 . .
    C C6 0.6897(3) 0.2516(4) 0.8369(4) 0.0465(10) Uani d . 1 1 . .
    H H6A 0.6598 0.3143 0.7846 0.056 Uiso calc R 1 1 . .
    H H6B 0.7448 0.2954 0.8714 0.056 Uiso calc R 1 1 . .
    C C7 0.6693(4) 0.1348(6) 1.0219(4) 0.0652(14) Uani d . 1 1 . .
    H H7A 0.7186 0.1882 1.0569 0.098 Uiso calc R 1 1 . .
    H H7B 0.6972 0.0558 0.9902 0.098 Uiso calc R 1 1 . .
    H H7C 0.6235 0.1095 1.0772 0.098 Uiso calc R 1 1 . .
    C C8 0.5763(4) 0.3438(6) 0.9770(5) 0.0684(14) Uani d . 1 1 . .
    H H8A 0.6263 0.3970 1.0107 0.103 Uiso calc R 1 1 . .
    H H8B 0.5307 0.3207 1.0332 0.103 Uiso calc R 1 1 . .
    H H8C 0.5450 0.3938 0.9178 0.103 Uiso calc R 1 1 . .
    O O1 0.8111(2) 0.1500(3) 0.7355(3) 0.0642(10) Uani d . 1 1 . .
    O O2 0.5246(3) -0.0871(4) 0.7946(3) 0.0814(12) Uani d . 1 1 . .
loop_
    _atom_site_aniso_label
    _atom_site_aniso_U_11
    _atom_site_aniso_U_22
    _atom_site_aniso_U_33
    _atom_site_aniso_U_12
    _atom_site_aniso_U_13
    _atom_site_aniso_U_23
    Br1 0.0660(7) 0.0816(11) 0.0705(9) 0.0125(6) -0.0091(5) -0.0032(7)
    C9 0.0528(19) 0.0533(19) 0.053(2) 0.0011(10) 0.0026(10) -0.0008(10)
    C10 0.073(5) 0.065(5) 0.061(4) 0.008(4) 0.007(4) 0.009(4)
    C11 0.102(8) 0.075(9) 0.068(9) 0.010(6) -0.003(6) 0.013(6)
    C12 0.063(5) 0.051(5) 0.060(6) 0.007(4) 0.011(5) -0.017(4)
    C13 0.040(4) 0.062(5) 0.065(5) 0.001(3) 0.007(4) -0.006(3)
    C14 0.052(3) 0.067(6) 0.084(7) -0.003(3) 0.014(4) -0.024(5)
    C15 0.055(7) 0.079(6) 0.096(7) -0.010(5) 0.012(5) -0.004(5)
    C16 0.059(5) 0.063(6) 0.096(7) 0.013(4) -0.012(4) -0.004(5)
    C17 0.044(4) 0.067(6) 0.093(9) -0.002(4) 0.009(5) 0.008(6)
    C18 0.075(7) 0.060(5) 0.077(6) -0.001(5) 0.008(5) 0.001(4)
    C19 0.050(5) 0.059(5) 0.097(7) 0.004(4) 0.009(5) -0.021(5)
    C9' 0.0528(19) 0.0533(19) 0.053(2) 0.0011(10) 0.0026(10) -0.0008(10)
    C10' 0.073(5) 0.065(5) 0.061(4) 0.008(4) 0.007(4) 0.009(4)
    C11' 0.102(8) 0.075(9) 0.068(9) 0.010(6) -0.003(6) 0.013(6)
    C12' 0.063(5) 0.051(5) 0.060(6) 0.007(4) 0.011(5) -0.017(4)
    C13' 0.040(4) 0.062(5) 0.065(5) 0.001(3) 0.007(4) -0.006(3)
    C14' 0.052(3) 0.067(6) 0.084(7) -0.003(3) 0.014(4) -0.024(5)
    C15' 0.055(7) 0.079(6) 0.096(7) -0.010(5) 0.012(5) -0.004(5)
    C16' 0.059(5) 0.063(6) 0.096(7) 0.013(4) -0.012(4) -0.004(5)
    C17' 0.044(4) 0.067(6) 0.093(9) -0.002(4) 0.009(5) 0.008(6)
    C18' 0.075(7) 0.060(5) 0.077(6) -0.001(5) 0.008(5) 0.001(4)
    C19' 0.050(5) 0.059(5) 0.097(7) 0.004(4) 0.009(5) -0.021(5)
    Br1' 0.1561(17) 0.0705(11) 0.0769(14) -0.0061(9) 0.0059(10) 0.0235(9)
    C1 0.043(2) 0.050(3) 0.042(2) 0.0009(19) 0.0091(18) 0.0007(19)
    C2 0.051(3) 0.054(3) 0.050(2) -0.008(2) 0.008(2) -0.009(2)
    C3 0.053(3) 0.062(3) 0.042(2) -0.017(2) -0.001(2) 0.002(2)
    C4 0.042(2) 0.064(3) 0.053(3) -0.006(2) 0.006(2) 0.001(2)
    C5 0.041(2) 0.057(3) 0.043(2) -0.003(2) 0.0087(18) -0.001(2)
    C6 0.045(2) 0.051(3) 0.044(2) -0.0027(19) 0.0065(18) 0.0026(19)
    C7 0.072(3) 0.087(4) 0.037(2) -0.014(3) 0.001(2) 0.010(2)
    C8 0.063(3) 0.073(3) 0.070(3) -0.004(3) 0.015(3) -0.017(3)
    O1 0.0533(19) 0.059(2) 0.081(2) -0.0126(15) 0.0272(17) -0.0207(18)
    O2 0.069(2) 0.083(3) 0.093(3) -0.035(2) 0.018(2) -0.018(2)
_geom_special_details
;
All e.s.d.'s (except the e.s.d. in the dihedral angle between two l.s. planes)
are estimated using the full covariance matrix. The cell e.s.d.'s are taken
into account individually in the estimation of e.s.d.'s in distances, angles
and torsion angles; correlations between e.s.d.'s in cell parameters are only
used when they are defined by crystal symmetry. An approximate (isotropic)
treatment of cell e.s.d.'s is used for estimating e.s.d.'s involving l.s.
planes.
;
loop_
    _geom_bond_atom_site_label_1
    _geom_bond_atom_site_label_2
    _geom_bond_site_symmetry_2
    _geom_bond_distance
    _geom_bond_publ_flag
    Br1 C13 . 1.907(6) ?
    C9 O1 . 1.461(10) ?
    C9 C12 . 1.515(8) ?
    C9 H9A . 0.9700 ?
    C9 H9B . 0.9700 ?
    C10 C11 . 1.383(6) ?
    C10 C19 . 1.387(6) ?
    C10 H10 . 0.9300 ?
    C11 C12 . 1.382(6) ?
    C11 H11 . 0.9300 ?
    C12 C13 . 1.376(6) ?
    C13 C14 . 1.390(6) ?
    C14 C19 . 1.386(5) ?
    C14 C15 . 1.386(5) ?
    C15 C16 . 1.386(5) ?
    C15 H15 . 0.9300 ?
    C16 C17 . 1.386(5) ?
    C16 H16 . 0.9300 ?
    C17 C18 . 1.386(5) ?
    C17 H17 . 0.9300 ?
    C18 C19 . 1.386(5) ?
    C18 H18 . 0.9300 ?
    C9' O1 . 1.499(11) ?
    C9' C12' . 1.519(9) ?
    C9' H9'1 . 0.9700 ?
    C9' H9'2 . 0.9700 ?
    C10' C19' . 1.379(7) ?
    C10' C11' . 1.380(6) ?
    C10' H10' . 0.9300 ?
    C11' C12' . 1.383(6) ?
    C11' H11' . 0.9300 ?
    C12' C13' . 1.377(6) ?
    C13' C14' . 1.389(7) ?
    C13' Br1' . 1.897(7) ?
    C14' C15' . 1.395(5) ?
    C14' C19' . 1.395(5) ?
    C15' C16' . 1.395(5) ?
    C15' H15' . 0.9300 ?
    C16' C17' . 1.395(5) ?
    C16' H16' . 0.9300 ?
    C17' C18' . 1.395(5) ?
    C17' H17' . 0.9300 ?
    C18' C19' . 1.395(5) ?
    C18' H18' . 0.9300 ?
    C1 C2 . 1.339(6) ?
    C1 O1 . 1.345(5) ?
    C1 C6 . 1.493(6) ?
    C2 C3 . 1.467(6) ?
    C2 H2 . 0.9300 ?
    C3 O2 . 1.231(6) ?
    C3 C4 . 1.483(7) ?
    C4 C5 . 1.548(6) ?
    C4 H4A . 0.9700 ?
    C4 H4B . 0.9700 ?
    C5 C6 . 1.520(6) ?
    C5 C8 . 1.531(7) ?
    C5 C7 . 1.536(6) ?
    C6 H6A . 0.9700 ?
    C6 H6B . 0.9700 ?
    C7 H7A . 0.9600 ?
    C7 H7B . 0.9600 ?
    C7 H7C . 0.9600 ?
    C8 H8A . 0.9600 ?
    C8 H8B . 0.9600 ?
    C8 H8C . 0.9600 ?
loop_
    _geom_angle_atom_site_label_1
    _geom_angle_atom_site_label_2
    _geom_angle_atom_site_label_3
    _geom_angle_site_symmetry_1
    _geom_angle_site_symmetry_3
    _geom_angle
    _geom_angle_publ_flag
    O1 C9 C12 . . 109.3(7) ?
    O1 C9 H9A . . 109.8 ?
    C12 C9 H9A . . 109.8 ?
    O1 C9 H9B . . 109.8 ?
    C12 C9 H9B . . 109.8 ?
    H9A C9 H9B . . 108.3 ?
    C11 C10 C19 . . 119.7(4) ?
    C11 C10 H10 . . 120.2 ?
    C19 C10 H10 . . 120.2 ?
    C12 C11 C10 . . 120.1(4) ?
    C12 C11 H11 . . 120.0 ?
    C10 C11 H11 . . 120.0 ?
    C13 C12 C11 . . 120.4(4) ?
    C13 C12 C9 . . 125.5(6) ?
    C11 C12 C9 . . 114.2(6) ?
    C12 C13 C14 . . 120.0(4) ?
    C12 C13 Br1 . . 118.9(4) ?
    C14 C13 Br1 . . 121.1(4) ?
    C19 C14 C15 . . 120.0 ?
    C19 C14 C13 . . 119.6(3) ?
    C15 C14 C13 . . 120.4(3) ?
    C16 C15 C14 . . 120.0 ?
    C16 C15 H15 . . 120.0 ?
    C14 C15 H15 . . 120.0 ?
    C17 C16 C15 . . 120.0 ?
    C17 C16 H16 . . 120.0 ?
    C15 C16 H16 . . 120.0 ?
    C16 C17 C18 . . 120.0 ?
    C16 C17 H17 . . 120.0 ?
    C18 C17 H17 . . 120.0 ?
    C17 C18 C19 . . 120.0 ?
    C17 C18 H18 . . 120.0 ?
    C19 C18 H18 . . 120.0 ?
    C14 C19 C18 . . 120.0 ?
    C14 C19 C10 . . 120.2(3) ?
    C18 C19 C10 . . 119.8(3) ?
    O1 C9' C12' . . 104.8(7) ?
    O1 C9' H9'1 . . 110.8 ?
    C12' C9' H9'1 . . 110.8 ?
    O1 C9' H9'2 . . 110.8 ?
    C12' C9' H9'2 . . 110.8 ?
    H9'1 C9' H9'2 . . 108.9 ?
    C19' C10' C11' . . 120.5(4) ?
    C19' C10' H10' . . 119.8 ?
    C11' C10' H10' . . 119.8 ?
    C10' C11' C12' . . 120.1(4) ?
    C10' C11' H11' . . 120.0 ?
    C12' C11' H11' . . 120.0 ?
    C13' C12' C11' . . 119.9(4) ?
    C13' C12' C9' . . 127.3(7) ?
    C11' C12' C9' . . 112.8(7) ?
    C12' C13' C14' . . 120.4(4) ?
    C12' C13' Br1' . . 118.4(4) ?
    C14' C13' Br1' . . 121.2(4) ?
    C13' C14' C15' . . 120.5(4) ?
    C13' C14' C19' . . 119.5(4) ?
    C15' C14' C19' . . 120.0 ?
    C14' C15' C16' . . 120.0 ?
    C14' C15' H15' . . 120.0 ?
    C16' C15' H15' . . 120.0 ?
    C15' C16' C17' . . 120.0 ?
    C15' C16' H16' . . 120.0 ?
    C17' C16' H16' . . 120.0 ?
    C18' C17' C16' . . 120.0 ?
    C18' C17' H17' . . 120.0 ?
    C16' C17' H17' . . 120.0 ?
    C17' C18' C19' . . 120.0 ?
    C17' C18' H18' . . 120.0 ?
    C19' C18' H18' . . 120.0 ?
    C10' C19' C18' . . 120.4(4) ?
    C10' C19' C14' . . 119.6(4) ?
    C18' C19' C14' . . 120.0 ?
    C2 C1 O1 . . 125.7(4) ?
    C2 C1 C6 . . 123.7(4) ?
    O1 C1 C6 . . 110.6(4) ?
    C1 C2 C3 . . 119.5(4) ?
    C1 C2 H2 . . 120.2 ?
    C3 C2 H2 . . 120.2 ?
    O2 C3 C2 . . 120.0(4) ?
    O2 C3 C4 . . 121.7(4) ?
    C2 C3 C4 . . 118.3(4) ?
    C3 C4 C5 . . 114.4(4) ?
    C3 C4 H4A . . 108.7 ?
    C5 C4 H4A . . 108.7 ?
    C3 C4 H4B . . 108.7 ?
    C5 C4 H4B . . 108.7 ?
    H4A C4 H4B . . 107.6 ?
    C6 C5 C8 . . 109.8(4) ?
    C6 C5 C7 . . 110.2(4) ?
    C8 C5 C7 . . 110.0(4) ?
    C6 C5 C4 . . 107.1(3) ?
    C8 C5 C4 . . 109.5(4) ?
    C7 C5 C4 . . 110.2(4) ?
    C1 C6 C5 . . 112.2(3) ?
    C1 C6 H6A . . 109.2 ?
    C5 C6 H6A . . 109.2 ?
    C1 C6 H6B . . 109.2 ?
    C5 C6 H6B . . 109.2 ?
    H6A C6 H6B . . 107.9 ?
    C5 C7 H7A . . 109.5 ?
    C5 C7 H7B . . 109.5 ?
    H7A C7 H7B . . 109.5 ?
    C5 C7 H7C . . 109.5 ?
    H7A C7 H7C . . 109.5 ?
    H7B C7 H7C . . 109.5 ?
    C5 C8 H8A . . 109.5 ?
    C5 C8 H8B . . 109.5 ?
    H8A C8 H8B . . 109.5 ?
    C5 C8 H8C . . 109.5 ?
    H8A C8 H8C . . 109.5 ?
    H8B C8 H8C . . 109.5 ?
    C1 O1 C9 . . 116.1(4) ?
    C1 O1 C9' . . 117.1(4) ?
    C9 O1 C9' . . 23.1(5) ?
loop_
    _geom_torsion_atom_site_label_1
    _geom_torsion_atom_site_label_2
    _geom_torsion_atom_site_label_3
    _geom_torsion_atom_site_label_4
    _geom_torsion_site_symmetry_1
    _geom_torsion_site_symmetry_2
    _geom_torsion_site_symmetry_3
    _geom_torsion_site_symmetry_4
    _geom_torsion
    _geom_torsion_publ_flag
    C19 C10 C11 C12 . . . . -1(2) ?
    C10 C11 C12 C13 . . . . 1(2) ?
    C10 C11 C12 C9 . . . . -179.1(13) ?
    O1 C9 C12 C13 . . . . -75.3(11) ?
    O1 C9 C12 C11 . . . . 104.4(12) ?
    C11 C12 C13 C14 . . . . 0.6(17) ?
    C9 C12 C13 C14 . . . . -179.8(9) ?
    C11 C12 C13 Br1 . . . . 178.9(11) ?
    C9 C12 C13 Br1 . . . . -1.5(13) ?
    C12 C13 C14 C19 . . . . -1.6(12) ?
    Br1 C13 C14 C19 . . . . -179.8(5) ?
    C12 C13 C14 C15 . . . . 178.9(7) ?
    Br1 C13 C14 C15 . . . . 0.7(11) ?
    C19 C14 C15 C16 . . . . 0.0 ?
    C13 C14 C15 C16 . . . . 179.5(10) ?
    C14 C15 C16 C17 . . . . 0.0 ?
    C15 C16 C17 C18 . . . . 0.0 ?
    C16 C17 C18 C19 . . . . 0.0 ?
    C15 C14 C19 C18 . . . . 0.0 ?
    C13 C14 C19 C18 . . . . -179.5(10) ?
    C15 C14 C19 C10 . . . . -179.0(10) ?
    C13 C14 C19 C10 . . . . 1.5(10) ?
    C17 C18 C19 C14 . . . . 0.0 ?
    C17 C18 C19 C10 . . . . 179.0(9) ?
    C11 C10 C19 C14 . . . . -0.4(15) ?
    C11 C10 C19 C18 . . . . -179.4(11) ?
    C19' C10' C11' C12' . . . . -1(2) ?
    C10' C11' C12' C13' . . . . -1(2) ?
    C10' C11' C12' C9' . . . . -178.3(14) ?
    O1 C9' C12' C13' . . . . 83.4(12) ?
    O1 C9' C12' C11' . . . . -99.3(13) ?
    C11' C12' C13' C14' . . . . 1.8(18) ?
    C9' C12' C13' C14' . . . . 178.9(10) ?
    C11' C12' C13' Br1' . . . . -178.6(12) ?
    C9' C12' C13' Br1' . . . . -1.5(15) ?
    C12' C13' C14' C15' . . . . 179.8(8) ?
    Br1' C13' C14' C15' . . . . 0.2(12) ?
    C12' C13' C14' C19' . . . . -0.8(14) ?
    Br1' C13' C14' C19' . . . . 179.6(6) ?
    C13' C14' C15' C16' . . . . 179.4(11) ?
    C19' C14' C15' C16' . . . . 0.0 ?
    C14' C15' C16' C17' . . . . 0.0 ?
    C15' C16' C17' C18' . . . . 0.0 ?
    C16' C17' C18' C19' . . . . 0.0 ?
    C11' C10' C19' C18' . . . . -179.5(12) ?
    C11' C10' C19' C14' . . . . 2.4(17) ?
    C17' C18' C19' C10' . . . . -178.1(10) ?
    C17' C18' C19' C14' . . . . 0.0 ?
    C13' C14' C19' C10' . . . . -1.3(11) ?
    C15' C14' C19' C10' . . . . 178.1(10) ?
    C13' C14' C19' C18' . . . . -179.4(11) ?
    C15' C14' C19' C18' . . . . 0.0 ?
    O1 C1 C2 C3 . . . . 178.3(4) ?
    C6 C1 C2 C3 . . . . -2.0(7) ?
    C1 C2 C3 O2 . . . . -178.0(5) ?
    C1 C2 C3 C4 . . . . 1.4(7) ?
    O2 C3 C4 C5 . . . . 151.0(4) ?
    C2 C3 C4 C5 . . . . -28.4(6) ?
    C3 C4 C5 C6 . . . . 52.9(5) ?
    C3 C4 C5 C8 . . . . 171.8(4) ?
    C3 C4 C5 C7 . . . . -67.0(5) ?
    C2 C1 C6 C5 . . . . 29.6(6) ?
    O1 C1 C6 C5 . . . . -150.7(4) ?
    C8 C5 C6 C1 . . . . -170.9(4) ?
    C7 C5 C6 C1 . . . . 67.8(5) ?
    C4 C5 C6 C1 . . . . -52.1(5) ?
    C2 C1 O1 C9 . . . . -11.2(7) ?
    C6 C1 O1 C9 . . . . 169.1(5) ?
    C2 C1 O1 C9' . . . . 14.7(8) ?
    C6 C1 O1 C9' . . . . -165.1(6) ?
    C12 C9 O1 C1 . . . . -162.9(5) ?
    C12 C9 O1 C9' . . . . 98.9(13) ?
    C12' C9' O1 C1 . . . . 179.2(6) ?
    C12' C9' O1 C9 . . . . -87.4(13) ?
data_global
_journal_date_recd_electronic     2013-04-10
_journal_date_accepted     2013-04-15
_journal_name_full     'Acta Crystallographica, Section E'
_journal_year     2013
_journal_volume     69
_journal_issue      5
_journal_page_first     o758
_journal_page_last     o758
_journal_paper_category     QO
_journal_paper_doi     10.1107/S160053681301026X
_journal_coeditor_code     XU5694
_publ_contact_author_name     'Xin-Ying Zhang'
_publ_contact_author_address
;
School of Chemistry and Chemical Engineering,
Henan Normal University, Xinxiang, Henan 453007,
People's Republic of China
;
_publ_contact_author_email     'xinyingzhang@htu.cn'
_publ_contact_author_fax     ?
_publ_contact_author_phone     ?
_publ_section_title
;
3-[(1-Bromonaphthalen-2-yl)methoxy]-5,5-dimethylcyclohex-2-enone
;
loop_
    _publ_author_name
    _publ_author_address
    'Fang, Liang-Liang'
;
School of Chemistry and Chemical Engineering, Henan Normal University,
Henan 453007, People's Republic of China
;
    'Liu, Nan'
;
School of Chemistry and Chemical Engineering, Henan Normal University,
Henan 453007, People's Republic of China
;
    'Zhang, Xin-Ying'
;
School of Chemistry and Chemical Engineering, Henan Normal University,
Henan 453007, People's Republic of China
;
