# Supplementary material for: 3-[(1-Bromo­naphthalen-2-yl)meth­oxy]-5,5-di­methyl­cyclo­hex-2-enone
Source: Acta Crystallogr Sect E Struct Rep Online. 2013 Apr 20;69(Pt 5):o758. doi: 10.1107/S160053681301026X (PMC3648284; doi:10.1107/S160053681301026X)
Supplement: Supplementary file 2 [file e-69-0o758-Isup2.hkl]

# 
# h,k,l, Fc-squared, Fo-squared, sigma(Fo-squared) and status flag 
# 
data_I
_shelx_title ' A in P2(1)/c' 
_shelx_refln_list_code          4 
_shelx_F_calc_maximum      224.38 
_exptl_crystal_F_000       736.00 
_reflns_d_resolution_high  0.8255 
 
loop_ 
 _symmetry_equiv_pos_as_xyz 
 'x, y, z' 
 '-x, y+1/2, -z+1/2' 
 '-x, -y, -z' 
 'x, -y-1/2, z-1/2' 
 
_cell_length_a    13.9862 
_cell_length_b     9.9970 
_cell_length_c    11.8591 
_cell_angle_alpha  90.000 
_cell_angle_beta   91.169 
_cell_angle_gamma  90.000 
 
_shelx_F_squared_multiplier     1.000 
 
loop_ 
 _refln_index_h 
 _refln_index_k 
 _refln_index_l 
 _refln_F_squared_calc 
 _refln_F_squared_meas 
 _refln_F_squared_sigma 
 _refln_observed_status 
   2   0   0     6517.77     6533.89    570.88 o 
   3   0   0     6133.02     6433.51    456.34 o 
   4   0   0     2264.54     2392.63    170.38 o 
   5   0   0      500.59      497.89     35.57 o 
   6   0   0      986.41     1058.37     75.98 o 
   7   0   0      205.87      252.16     19.32 o 
   8   0   0     1784.63     1666.48    119.40 o 
   9   0   0      333.97      328.68     24.98 o 
  10   0   0       11.55       26.41      7.78 o 
  11   0   0        0.66      -11.92      7.95 o 
  12   0   0       16.18       20.22      9.69 o 
  13   0   0       11.28       26.86     10.44 o 
  14   0   0        6.91       25.33     14.56 o 
  15   0   0       82.95       99.01     21.61 o 
  16   0   0       29.03       31.90     13.92 o 
   1   1   0     2466.91     2391.23    153.38 o 
   2   1   0     1300.96      906.85     79.60 o 
   3   1   0     7980.67     8550.31    467.98 o 
   4   1   0     2601.45     2708.52    147.95 o 
   5   1   0     1671.77     1688.22    100.94 o 
   6   1   0     2443.46     2557.44    128.48 o 
   7   1   0      866.02      969.61     49.21 o 
   8   1   0       21.16       21.19      3.13 o 
   9   1   0      879.70      854.15     43.59 o 
  10   1   0      616.74      578.71     37.43 o 
  11   1   0      601.13      537.56     31.04 o 
  12   1   0      231.11      216.17     16.34 o 
  13   1   0      104.60      103.72     10.54 o 
  14   1   0       21.57       28.08      8.05 o 
  15   1   0       24.25       16.23      8.78 o 
  16   1   0       46.83       52.91     10.75 o 
   0   2   0      685.10      795.37     56.55 o 
   1   2   0       93.60      250.41     14.18 o 
   2   2   0     3965.60     4329.79    267.39 o 
   3   2   0       15.55       54.34      6.01 o 
   4   2   0     1023.77     1064.24     58.78 o 
   5   2   0     2493.35     2481.48    136.69 o 
   6   2   0     3912.83     3911.80    215.76 o 
   7   2   0     2381.73     2315.94    128.23 o 
   8   2   0     1232.04     1244.80     69.31 o 
   9   2   0     1015.67      993.51     55.89 o 
  10   2   0        3.37        1.92      4.68 o 
  11   2   0        7.99        4.58      5.59 o 
  12   2   0       41.68       38.50      6.44 o 
  13   2   0      216.97      251.01     18.64 o 
  14   2   0       29.95       22.12     10.45 o 
  15   2   0       26.00       23.52     11.68 o 
  16   2   0      103.47      101.92     15.27 o 
   2   3   0       79.34      196.69     14.67 o 
   3   3   0      728.72      559.57     40.42 o 
   4   3   0      569.78      591.21     31.48 o 
   5   3   0      191.54      215.41     13.05 o 
   6   3   0        6.82       24.04      3.45 o 
   7   3   0      131.30      155.75     14.83 o 
   8   3   0      480.70      493.70     27.87 o 
   9   3   0      252.25      265.71     18.35 o 
  10   3   0      591.58      578.10     33.15 o 
  11   3   0       10.72       20.97      5.43 o 
  12   3   0      344.18      344.26     23.85 o 
  13   3   0        6.19        6.06      7.80 o 
  14   3   0        0.46        3.56      9.88 o 
  15   3   0        6.29       11.18     10.58 o 
  16   3   0        0.10      -10.85     13.24 o 
   0   4   0     1148.32     1069.68     76.57 o 
   1   4   0     4333.62     4056.26    203.40 o 
   2   4   0      886.58      960.21     57.63 o 
   3   4   0     2933.63     3040.39    151.43 o 
   4   4   0      159.51      234.77     15.16 o 
   5   4   0       32.44       41.11      4.16 o 
   6   4   0       67.17       70.66      7.66 o 
   7   4   0       92.09       85.54      6.78 o 
   8   4   0       45.91       46.57      5.16 o 
   9   4   0       55.63       61.11      6.09 o 
  10   4   0       41.42       33.69      7.61 o 
  11   4   0      450.91      433.91     29.41 o 
  12   4   0       32.02       23.95      8.19 o 
  13   4   0       72.39       65.33      9.40 o 
  14   4   0       46.82       55.17      9.58 o 
  15   4   0        3.62       15.39     10.92 o 
   1   5   0       25.69       36.47      4.46 o 
   2   5   0      249.93      247.30     13.25 o 
   3   5   0     1401.75     1381.57     69.96 o 
   4   5   0     3181.31     3184.63    159.77 o 
   5   5   0       79.17       45.30      7.25 o 
   6   5   0      174.52      244.28     18.96 o 
   7   5   0       23.31       29.73      8.63 o 
   8   5   0      115.34       81.72     12.30 o 
   9   5   0        3.84       11.09      5.92 o 
  10   5   0       80.56      100.78     12.02 o 
  11   5   0        8.42       -1.85      6.74 o 
  12   5   0       83.94       78.28      9.97 o 
  13   5   0       12.01       12.33      8.12 o 
  14   5   0       44.13       34.46      9.50 o 
  15   5   0       10.00        3.37      9.14 o 
   0   6   0       48.31       50.92      6.20 o 
   1   6   0       74.50       92.07      6.05 o 
   2   6   0       11.69       13.07      3.15 o 
   3   6   0        4.44        8.19      5.50 o 
   4   6   0      192.77      149.42     12.75 o 
   5   6   0      110.32      122.58     12.49 o 
   6   6   0        0.65        3.23      4.47 o 
   7   6   0      223.48      220.43     14.09 o 
   8   6   0        1.27        6.73      5.90 o 
   9   6   0      325.15      358.32     24.83 o 
  10   6   0      105.90      114.60     11.01 o 
  11   6   0       32.94       24.87      7.91 o 
  12   6   0       23.64       17.06      8.54 o 
  13   6   0       64.76       81.42     10.94 o 
  14   6   0        1.93        4.44      8.89 o 
   1   7   0      194.31      202.56     12.31 o 
   2   7   0      115.39      101.03      8.66 o 
   3   7   0       56.16       68.63      6.83 o 
   4   7   0      175.66      177.25     13.37 o 
   5   7   0       62.47       73.52      6.90 o 
   6   7   0      102.18      106.71     11.12 o 
   7   7   0       50.79       61.63     10.79 o 
   8   7   0       19.10       15.65      9.91 o 
   9   7   0      136.02      150.23     16.65 o 
  10   7   0       32.90       27.10      8.51 o 
  11   7   0        3.88       -5.58      8.03 o 
  12   7   0       50.83       67.13     13.29 o 
  13   7   0       18.40       15.84      9.69 o 
   0   8   0      219.81      212.65     21.80 o 
   1   8   0      111.62      108.61      8.44 o 
   2   8   0      177.45      201.60     16.63 o 
   3   8   0        3.08       15.40      6.12 o 
   4   8   0        1.09       11.50      6.37 o 
   5   8   0       24.34       33.14     11.42 o 
   6   8   0       10.24        2.27      7.96 o 
   7   8   0       52.08       50.29      7.49 o 
   8   8   0       35.59       31.95      7.53 o 
   9   8   0       16.00       11.19      8.58 o 
  10   8   0        0.71       -3.93      7.96 o 
  11   8   0        6.56        7.82      9.04 o 
  12   8   0        0.40       -0.12      9.65 o 
   1   9   0      184.12      183.39     14.29 o 
   2   9   0       48.00       60.32      9.77 o 
   3   9   0        1.38      -11.94      7.96 o 
   4   9   0        1.27        3.69      7.04 o 
   5   9   0        2.04       -0.14      6.54 o 
   6   9   0       28.59       27.40      7.36 o 
   7   9   0      293.78      307.22     19.65 o 
   8   9   0       12.72       -7.63      7.44 o 
   9   9   0        2.65        1.85      8.54 o 
  10   9   0       10.89       14.60      9.25 o 
  11   9   0        2.61      -11.85      9.84 o 
   0  10   0       76.67       60.22     12.10 o 
   1  10   0       28.12       47.80     10.17 o 
   2  10   0        1.34        3.64      8.92 o 
   3  10   0       21.55       24.77     15.76 o 
   4  10   0       58.17       68.91     19.86 o 
   5  10   0       33.39       25.01      8.45 o 
   6  10   0       65.29       77.73      9.63 o 
   7  10   0       24.02       26.28      8.63 o 
   8  10   0        1.79      -10.19      8.19 o 
   9  10   0        1.37        6.78      9.50 o 
   1  11   0        2.41        5.01      9.86 o 
   2  11   0        0.19       -8.08      9.83 o 
   3  11   0       22.76       18.64     10.67 o 
   4  11   0       16.33        6.03     10.65 o 
   5  11   0       10.63       22.85      9.78 o 
   6  11   0        8.58       10.21      9.61 o 
   7  11   0        0.00       -1.52      9.74 o 
   0  12   0       35.10       19.74     22.39 o 
   1  12   0       32.80       20.08     26.27 o 
   2  12   0       24.00       21.24     13.64 o 
 -16   1   1        0.27       -2.86     10.15 o 
 -15   1   1        5.28        7.23      8.24 o 
 -14   1   1      140.30      177.68     15.41 o 
 -13   1   1        2.55       -2.27      7.18 o 
 -12   1   1       94.22      107.62     10.56 o 
 -11   1   1       86.64      109.37      8.91 o 
 -10   1   1      230.56      256.56     19.08 o 
  -9   1   1        0.30        1.98      4.32 o 
  -8   1   1      120.11      130.08     10.05 o 
  -7   1   1      232.10      275.11     19.72 o 
  -6   1   1      125.19      200.29     15.39 o 
  -5   1   1       51.38      122.02     17.19 o 
  -4   1   1      762.92      453.46     32.79 o 
  -3   1   1      504.91      343.33     24.76 o 
  -2   1   1     1846.16     2008.06    136.31 o 
  -1   1   1      958.30      892.72     49.29 o 
   0   1   1      534.08      446.10     37.13 o 
   1   1   1     5336.83     5179.98    319.65 o 
   2   1   1     3848.39     3866.66    236.40 o 
   3   1   1      273.65      433.69     37.60 o 
   4   1   1     5077.23     5137.51    279.75 o 
   5   1   1      200.27      138.66     11.09 o 
   6   1   1     2532.54     2403.23    120.51 o 
   7   1   1      243.10      255.70     13.72 o 
   8   1   1      661.62      652.98     48.55 o 
   9   1   1      352.18      345.32     31.87 o 
  10   1   1      265.99      230.96     22.81 o 
  11   1   1      200.20      203.77     17.98 o 
  12   1   1       50.97       55.13     12.80 o 
  13   1   1        4.63        5.17      6.78 o 
  14   1   1        7.84        7.19      7.64 o 
  15   1   1        0.15        2.65      8.00 o 
  16   1   1        5.02       -4.16     11.18 o 
 -16   2   1        1.70       -6.22     11.00 o 
 -15   2   1       19.99       40.14     13.14 o 
 -14   2   1       32.61       31.50     12.11 o 
 -13   2   1      144.14      148.20     21.97 o 
 -12   2   1      232.15      215.31     21.91 o 
 -11   2   1       41.40       22.12      8.98 o 
 -10   2   1       29.52       24.68      5.10 o 
  -9   2   1      553.39      556.56     31.91 o 
  -8   2   1      170.78      164.09      9.33 o 
  -7   2   1      109.42      166.93      9.42 o 
  -6   2   1      394.36      428.56     22.19 o 
  -5   2   1      929.86      962.15     48.69 o 
  -4   2   1      459.09      489.31     24.41 o 
  -3   2   1       53.62      110.58      5.46 o 
  -2   2   1     1989.63     2003.82    109.89 o 
  -1   2   1       46.07       94.47      7.59 o 
   0   2   1    10149.41    10067.89    553.97 o 
   1   2   1     3256.98     3255.28    179.35 o 
   2   2   1     9060.40     9482.69    507.22 o 
   3   2   1     3079.50     2967.21    185.02 o 
   4   2   1       19.57       75.62      9.93 o 
   5   2   1     1056.92      768.49     55.37 o 
   6   2   1      472.67      268.20     20.33 o 
   7   2   1      210.97      341.95     25.45 o 
   8   2   1      126.88       91.08      8.63 o 
   9   2   1       14.07       23.73      5.95 o 
  10   2   1      197.00      228.71     20.19 o 
  11   2   1      745.27      708.33     40.63 o 
  12   2   1        2.86        3.94      5.47 o 
  13   2   1        1.55       -9.20      8.89 o 
  14   2   1       10.15       16.31     10.20 o 
  15   2   1        5.08       -6.33     11.13 o 
  16   2   1        0.26        5.24     11.22 o 
 -16   3   1        2.44       -9.43     11.42 o 
 -15   3   1        3.99        2.52     10.83 o 
 -14   3   1       77.24       57.89     11.32 o 
 -13   3   1        1.49        4.85      6.99 o 
 -12   3   1        4.12        5.38      5.63 o 
 -11   3   1      309.26      330.26     27.97 o 
 -10   3   1      365.76      364.91     21.77 o 
  -9   3   1      147.09      139.23     18.62 o 
  -8   3   1      469.38      439.67     24.84 o 
  -7   3   1      156.85      190.42     10.60 o 
  -6   3   1     3004.60     2985.09    150.03 o 
  -5   3   1     1068.79     1125.70     51.33 o 
  -4   3   1      326.41      357.20     25.90 o 
  -3   3   1      402.83      395.41     35.50 o 
  -2   3   1      142.66      150.68     14.60 o 
  -1   3   1     5523.98     5849.48    293.51 o 
   0   3   1     6128.04     6140.20    308.01 o 
   1   3   1     2617.75     2657.39    156.59 o 
   2   3   1     5633.50     5616.07    306.49 o 
   3   3   1      197.98      319.05     19.79 o 
   4   3   1       49.95      135.14     10.29 o 
   5   3   1      408.93      261.77     19.46 o 
   6   3   1        3.16       35.42      4.63 o 
   7   3   1      303.49      385.28     26.06 o 
   8   3   1      134.15      128.75      8.88 o 
   9   3   1       31.81       48.15     10.99 o 
  10   3   1       59.86       66.14     14.19 o 
  11   3   1      151.84      178.60     20.40 o 
  12   3   1      183.84      166.54     13.97 o 
  13   3   1        3.49       -4.72      6.88 o 
  14   3   1       64.09       82.90     13.13 o 
  15   3   1        9.80        5.80     10.93 o 
  16   3   1       48.24       52.25     13.45 o 
 -15   4   1       11.73        9.78     10.35 o 
 -14   4   1       23.20       25.19      8.49 o 
 -13   4   1        0.70       11.86      7.57 o 
 -12   4   1       52.05       63.85     10.55 o 
 -11   4   1       93.24      111.10     10.75 o 
 -10   4   1      131.58      120.91     11.20 o 
  -9   4   1      275.56      284.51     29.62 o 
  -8   4   1       31.93       35.42     13.97 o 
  -7   4   1       33.87       62.95     16.85 o 
  -6   4   1     1227.02     1224.93     63.21 o 
  -5   4   1     1738.90     1656.57     74.78 o 
  -4   4   1     2672.88     2455.71    122.91 o 
  -3   4   1     1319.72     1140.62     57.77 o 
  -2   4   1     3014.03     2975.00    163.89 o 
  -1   4   1       26.47       55.40      6.83 o 
   0   4   1      992.04      794.11     56.81 o 
   1   4   1       61.05      175.64     13.38 o 
   2   4   1       84.23       78.21      6.51 o 
   3   4   1      280.10      306.54     20.30 o 
   4   4   1      166.15      228.14     14.28 o 
   5   4   1      942.79     1000.95     62.75 o 
   6   4   1       34.85       40.85      4.21 o 
   7   4   1       46.31       39.70      4.58 o 
   8   4   1      124.78      126.05     10.47 o 
   9   4   1      173.75      184.92     14.05 o 
  10   4   1      427.56      379.38     25.72 o 
  11   4   1      512.48      474.33     31.82 o 
  12   4   1        3.78       16.91      7.21 o 
  13   4   1       22.12       13.25      8.07 o 
  14   4   1        2.89      -14.95      9.97 o 
  15   4   1        4.40        4.08     10.79 o 
 -15   5   1       22.04       20.97     11.90 o 
 -14   5   1       20.76       35.78     10.67 o 
 -13   5   1       26.96       11.98     13.71 o 
 -12   5   1        0.94        4.19      7.68 o 
 -11   5   1       43.48       42.71      9.44 o 
 -10   5   1      173.87      189.81     14.59 o 
  -9   5   1        3.15       -0.19      5.99 o 
  -8   5   1      556.74      549.89     35.51 o 
  -7   5   1       40.25       57.01      6.91 o 
  -6   5   1      520.96      562.09     53.04 o 
  -5   5   1      155.60       99.14      7.55 o 
  -4   5   1       83.91      157.37     12.74 o 
  -3   5   1        7.37       31.70      3.38 o 
  -2   5   1      357.58      254.30     19.37 o 
  -1   5   1      116.20       73.51      7.52 o 
   0   5   1     1011.05      900.17     56.11 o 
   1   5   1      576.46      553.79     31.06 o 
   2   5   1       21.11       20.36      2.72 o 
   3   5   1       66.66       83.06      6.12 o 
   4   5   1      159.74      159.21      9.17 o 
   5   5   1     2356.67     2308.98    124.44 o 
   6   5   1       37.58       64.33      7.95 o 
   7   5   1      636.88      610.39     39.05 o 
   8   5   1      345.18      343.44     23.45 o 
   9   5   1      212.12      194.75     15.04 o 
  10   5   1        3.85       -1.24      6.27 o 
  11   5   1       95.96       88.15     10.10 o 
  12   5   1       26.91       31.76      8.24 o 
  13   5   1       44.73       42.04      9.33 o 
  14   5   1       17.20        7.49      9.80 o 
  15   5   1       20.44       42.17     12.37 o 
 -14   6   1       10.53        1.82     11.15 o 
 -13   6   1        4.10        0.98      8.93 o 
 -12   6   1       33.71       33.51      9.08 o 
 -11   6   1      454.43      450.41     30.72 o 
 -10   6   1      275.80      263.98     19.47 o 
  -9   6   1       15.16       13.38      6.45 o 
  -8   6   1      288.10      301.54     21.22 o 
  -7   6   1        5.47        8.00      4.80 o 
  -6   6   1       36.01       56.03      6.15 o 
  -5   6   1       13.79       28.61      4.59 o 
  -4   6   1      131.37      190.80     10.75 o 
  -3   6   1        0.10       47.95      5.61 o 
  -2   6   1       58.64      129.18     34.16 o 
  -1   6   1      464.94      501.67     25.89 o 
   0   6   1      995.89      985.48     50.09 o 
   1   6   1     1595.42     1498.14     75.64 o 
   2   6   1     1243.14     1266.12     70.60 o 
   3   6   1      797.31      737.39     41.52 o 
   4   6   1     2669.65     2618.13    128.94 o 
   5   6   1      422.68      446.26     25.12 o 
   6   6   1       36.00       46.30      5.85 o 
   7   6   1      115.98      107.67     12.98 o 
   8   6   1       68.95       88.26     10.37 o 
   9   6   1      167.07      165.47     28.44 o 
  10   6   1       12.42       15.64      7.39 o 
  11   6   1        9.11        0.69      7.39 o 
  12   6   1       47.79       51.57      9.71 o 
  13   6   1       18.30       15.66      8.82 o 
  14   6   1       14.11       11.91      9.36 o 
 -13   7   1        6.03        0.35     11.15 o 
 -12   7   1       36.94       55.12     10.14 o 
 -11   7   1       39.60       42.13      9.09 o 
 -10   7   1      110.80      110.79     11.34 o 
  -9   7   1      171.86      173.58     16.61 o 
  -8   7   1      147.25      163.15     14.51 o 
  -7   7   1        4.79        7.04      5.87 o 
  -6   7   1       22.55       20.01      6.89 o 
  -5   7   1      121.47      137.30     20.13 o 
  -4   7   1       21.98       23.05      5.74 o 
  -3   7   1        5.92        6.52      4.14 o 
  -2   7   1       73.37      143.85     12.43 o 
  -1   7   1     1373.61     1277.02     64.41 o 
   0   7   1      682.18      671.97     36.99 o 
   1   7   1       94.78      110.54     17.01 o 
   2   7   1       98.81      141.46     16.00 o 
   3   7   1      171.66      201.12     16.71 o 
   4   7   1       55.49       51.92      7.02 o 
   5   7   1      286.55      277.53     16.90 o 
   6   7   1       77.43       92.45      8.33 o 
   7   7   1      379.41      375.23     22.25 o 
   8   7   1      383.55      369.26     25.54 o 
   9   7   1        1.81        0.35      7.19 o 
  10   7   1       73.05       75.09     10.79 o 
  11   7   1        3.21       -4.74      7.89 o 
  12   7   1        1.79      -10.66      8.19 o 
  13   7   1       19.38       27.35     11.15 o 
 -12   8   1       11.32       14.88     11.54 o 
 -11   8   1       40.18       47.13      9.90 o 
 -10   8   1       21.13       28.40      8.91 o 
  -9   8   1       50.11       47.97      9.23 o 
  -8   8   1        0.10       -3.67      6.77 o 
  -7   8   1      109.72      113.24      9.79 o 
  -6   8   1       31.61       36.57      6.78 o 
  -5   8   1      698.28      648.79     41.73 o 
  -4   8   1      801.96      812.68     52.00 o 
  -3   8   1      851.78      837.06     47.45 o 
  -2   8   1      563.72      499.76     29.06 o 
  -1   8   1      349.17      363.51     24.41 o 
   0   8   1        2.39       12.57      4.67 o 
   1   8   1      282.46      278.40     16.98 o 
   2   8   1        0.05       10.17      5.09 o 
   3   8   1       15.13       23.02      6.38 o 
   4   8   1      129.76      134.07     15.22 o 
   5   8   1       16.31       14.31      5.96 o 
   6   8   1       21.40       14.09      6.05 o 
   7   8   1       13.43       13.85      6.46 o 
   8   8   1      202.96      210.14     16.74 o 
   9   8   1        2.02        1.67      7.74 o 
  10   8   1       30.20       29.23      8.55 o 
  11   8   1       21.74       26.07      9.63 o 
  12   8   1       13.33       18.12      9.55 o 
 -11   9   1        1.83       -6.26     16.38 o 
 -10   9   1       24.47       25.72      9.65 o 
  -9   9   1       30.12       21.05      8.81 o 
  -8   9   1       41.15       54.46      8.72 o 
  -7   9   1       83.33      103.66     10.33 o 
  -6   9   1       23.14       16.72      7.10 o 
  -5   9   1      152.02      176.74     28.24 o 
  -4   9   1        0.08        2.07      8.42 o 
  -3   9   1        4.25       -1.38      7.66 o 
  -2   9   1      191.41      210.03     31.23 o 
  -1   9   1      356.46      346.23     29.62 o 
   0   9   1       60.26       77.53     10.53 o 
   1   9   1      221.20      245.07     31.32 o 
   2   9   1        9.95        3.31      6.64 o 
   3   9   1       89.85       97.06     13.33 o 
   4   9   1       49.93       58.21      9.04 o 
   5   9   1        0.88        5.08      6.66 o 
   6   9   1       17.24       14.21      7.15 o 
   7   9   1       26.36       25.53      7.32 o 
   8   9   1       14.33       17.92      8.84 o 
   9   9   1       20.55       26.30      9.68 o 
  10   9   1        5.69       -0.07      9.03 o 
  11   9   1        0.21       -9.88      9.59 o 
  -9  10   1       20.68       23.51      8.76 o 
  -8  10   1        2.44       -1.62      8.26 o 
  -7  10   1        1.29        4.35      7.96 o 
  -6  10   1        0.03       -1.50      8.35 o 
  -5  10   1       26.86       28.98     10.30 o 
  -4  10   1        3.88       -0.52      8.72 o 
  -3  10   1        6.40        7.32      9.49 o 
  -2  10   1        1.07        4.89      9.07 o 
  -1  10   1      187.00      158.13     13.52 o 
   0  10   1       16.14       20.08      7.62 o 
   1  10   1       78.60       83.93     11.43 o 
   2  10   1      163.58      156.65     15.99 o 
   3  10   1       49.62       38.80     13.26 o 
   4  10   1       92.77      111.80     14.02 o 
   5  10   1       96.39       94.92      9.69 o 
   6  10   1       21.67       18.95      8.10 o 
   7  10   1        2.22       -0.38      7.75 o 
   8  10   1        7.83        1.99      8.85 o 
   9  10   1       11.74       -7.77      9.31 o 
  -7  11   1        0.04       -8.23      9.63 o 
  -6  11   1        0.14       -0.82      9.30 o 
  -5  11   1        3.76       -6.52     12.23 o 
  -4  11   1       10.55        9.44     10.47 o 
  -3  11   1        7.02       11.15      9.85 o 
  -2  11   1        0.38        8.69      9.86 o 
  -1  11   1        0.91        3.16      9.44 o 
   0  11   1        6.07        7.31     10.18 o 
   1  11   1       69.99       70.34     12.44 o 
   2  11   1        8.35        8.67     10.52 o 
   3  11   1       19.71       14.95     10.37 o 
   4  11   1       11.08       13.95      9.13 o 
   5  11   1       31.05       24.21     11.13 o 
   6  11   1       20.76       22.44     10.35 o 
  -1  12   1        6.60       36.34     16.50 o 
   0  12   1        0.76      -13.38     20.08 o 
   1  12   1        5.62      -24.44     26.95 o 
 -16   0   2       36.97       36.15     14.56 o 
 -15   0   2        1.14       17.73     14.97 o 
 -14   0   2      256.66      308.79     63.69 o 
 -13   0   2      243.07      276.88     29.09 o 
 -12   0   2        8.99        3.01     10.25 o 
 -11   0   2        7.82       10.04      6.58 o 
 -10   0   2      715.37      731.64     53.67 o 
  -9   0   2      862.29      896.04     64.81 o 
  -8   0   2     1402.68     1340.47     96.21 o 
  -7   0   2     3948.84     4466.36    317.70 o 
  -6   0   2    19891.40    20936.07   1482.09 o 
  -5   0   2      269.87      315.53     23.32 o 
  -4   0   2     6045.17     6392.65    453.95 o 
  -3   0   2      596.71      566.28     43.26 o 
  -2   0   2     2378.02     2891.88    249.20 o 
  -1   0   2     7897.43     7364.02    635.35 o 
   0   0   2     1926.91     2188.10    190.74 o 
   1   0   2     4964.73     4859.57    345.40 o 
   2   0   2     8764.19     8636.47    613.08 o 
   3   0   2      169.46      171.07     12.97 o 
   4   0   2     2733.93     2713.28    193.22 o 
   5   0   2     2325.03     2134.64    152.16 o 
   6   0   2      690.27      621.14     44.87 o 
   7   0   2     1977.08     1939.40    138.42 o 
   8   0   2       95.45      115.36      9.95 o 
   9   0   2      127.23      116.27     10.70 o 
  10   0   2       52.68       60.64     11.33 o 
  11   0   2      366.72      305.21     30.17 o 
  12   0   2       51.96       79.06     13.55 o 
  13   0   2      250.32      292.10     32.45 o 
  14   0   2       45.47       62.47     13.50 o 
  15   0   2       65.85       65.76     15.07 o 
  16   0   2       86.54       55.85     15.11 o 
 -16   1   2        0.13       -0.10     10.71 o 
 -15   1   2        0.82        3.94      8.87 o 
 -14   1   2        0.55       -6.77      8.04 o 
 -13   1   2      185.89      212.81     17.01 o 
 -12   1   2      390.12      383.75     23.39 o 
 -11   1   2      524.43      532.66     31.12 o 
 -10   1   2      220.90      226.70     12.90 o 
  -9   1   2       41.08       49.58      4.93 o 
  -8   1   2       92.59       85.14      5.84 o 
  -7   1   2       70.85       68.13      5.58 o 
  -6   1   2     1025.45     1041.18     52.01 o 
  -5   1   2     1449.27     1396.92    108.38 o 
  -4   1   2     2545.97     2562.91    160.13 o 
  -3   1   2     8727.92     9207.47    414.71 o 
  -2   1   2      576.09      382.01     27.76 o 
  -1   1   2     2956.98     3115.05    190.44 o 
   0   1   2     1588.61     1656.13     89.93 o 
   1   1   2     5731.40     5581.18    306.57 o 
   2   1   2       15.77       57.53      4.97 o 
   3   1   2     9358.35     9342.99    468.35 o 
   4   1   2     1178.34     1252.36     62.72 o 
   5   1   2     1768.05     1794.59     90.25 o 
   6   1   2       69.38       99.19      8.83 o 
   7   1   2      228.93      202.67     22.24 o 
   8   1   2      688.14      653.66     39.14 o 
   9   1   2      273.44      252.96     15.53 o 
  10   1   2      603.43      540.82     31.24 o 
  11   1   2      561.27      557.19     36.32 o 
  12   1   2      471.05      438.31     29.40 o 
  13   1   2        1.32       -0.11      6.94 o 
  14   1   2       16.99       21.23      8.07 o 
  15   1   2        5.11       13.95     11.39 o 
  16   1   2       19.41        8.74     11.90 o 
 -16   2   2        8.54       10.78     15.04 o 
 -15   2   2        4.27       -3.04     10.27 o 
 -14   2   2      186.60      208.44     16.84 o 
 -13   2   2        0.94       -4.16      6.19 o 
 -12   2   2        5.76        6.07      5.82 o 
 -11   2   2        0.26        0.09      5.89 o 
 -10   2   2      196.93      208.29     13.59 o 
  -9   2   2       33.09       34.72      5.13 o 
  -8   2   2       31.75       69.95      5.88 o 
  -7   2   2        2.67       27.80      3.34 o 
  -6   2   2       92.06       94.96      5.88 o 
  -5   2   2       19.25       45.14      3.46 o 
  -4   2   2     2318.78     2437.36    110.57 o 
  -3   2   2     2923.57     3076.02    154.19 o 
  -2   2   2     9145.08     9246.96    462.84 o 
  -1   2   2    23589.63    23209.30   1164.05 o 
   0   2   2    50345.41    49695.24   2493.69 o 
   1   2   2     1624.84     1481.13     88.01 o 
   2   2   2     4957.08     5071.97    278.10 o 
   3   2   2      935.05      961.14     55.09 o 
   4   2   2     1029.48      987.43     60.71 o 
   5   2   2       56.16      130.72      8.34 o 
   6   2   2      253.75      322.34     18.85 o 
   7   2   2      393.79      417.19     24.12 o 
   8   2   2      853.41      803.29     45.49 o 
   9   2   2      337.32      319.33     19.17 o 
  10   2   2      256.77      260.21     16.27 o 
  11   2   2      253.12      285.49     17.90 o 
  12   2   2      147.87      176.11     17.07 o 
  13   2   2       23.33       29.04     10.84 o 
  14   2   2        3.75        5.92      9.54 o 
  15   2   2       91.69       80.97     13.78 o 
  16   2   2        6.44       11.54     12.18 o 
 -16   3   2        1.62        5.86     15.69 o 
 -15   3   2        0.05        3.13     12.70 o 
 -14   3   2        2.54        7.64     11.52 o 
 -13   3   2      131.19      162.35     12.43 o 
 -12   3   2        3.20        5.45      6.26 o 
 -11   3   2       64.00       48.21      6.76 o 
 -10   3   2      233.31      204.71     13.19 o 
  -9   3   2       11.88       12.23      6.95 o 
  -8   3   2       22.93       76.44     12.02 o 
  -7   3   2        4.17       16.69      3.72 o 
  -6   3   2      330.43      254.50     19.38 o 
  -5   3   2      271.50      192.02     12.42 o 
  -4   3   2     1373.62     1360.20     68.59 o 
  -3   3   2      410.69      420.79     31.61 o 
  -2   3   2       18.42       40.15      4.01 o 
  -1   3   2     4535.04     4728.52    237.60 o 
   0   3   2     6518.65     6903.25    346.55 o 
   1   3   2      789.22      785.11     43.66 o 
   2   3   2     3074.66     3021.02    148.00 o 
   3   3   2     6284.82     5997.67    328.83 o 
   4   3   2     2689.04     2580.75    158.22 o 
   5   3   2     1511.80     1513.13     94.01 o 
   6   3   2     3161.06     3152.16    173.93 o 
   7   3   2        2.23        2.73      4.50 o 
   8   3   2      138.26      183.03     11.89 o 
   9   3   2      316.87      320.56     19.29 o 
  10   3   2      122.11      128.42     10.96 o 
  11   3   2      405.85      372.35     25.59 o 
  12   3   2       28.34       12.27      6.99 o 
  13   3   2       50.53       51.81     11.22 o 
  14   3   2       19.32       18.28     10.74 o 
  15   3   2        1.99      -10.99     10.73 o 
  16   3   2       24.56        8.17     12.35 o 
 -15   4   2        8.83        7.11     19.61 o 
 -14   4   2       10.00       17.60     10.19 o 
 -13   4   2        0.09        8.13     13.33 o 
 -12   4   2      315.31      311.99     22.39 o 
 -11   4   2       28.52       25.39      5.98 o 
 -10   4   2       30.50       37.92      8.07 o 
  -9   4   2     2761.56     2787.18    154.46 o 
  -8   4   2      122.52      176.48     17.59 o 
  -7   4   2     1031.43      905.21     50.86 o 
  -6   4   2      124.00      138.74      9.71 o 
  -5   4   2      564.31      593.93     42.94 o 
  -4   4   2      693.05      817.11     47.50 o 
  -3   4   2     2247.68     2254.17    137.05 o 
  -2   4   2     2438.69     2700.16    160.45 o 
  -1   4   2      673.27      742.92     49.19 o 
   0   4   2      762.98      808.29     41.03 o 
   1   4   2      829.36      831.12     42.34 o 
   2   4   2        0.95       14.21      3.36 o 
   3   4   2      559.36      626.71     31.23 o 
   4   4   2        8.30       12.32      2.56 o 
   5   4   2       17.09       19.27      6.27 o 
   6   4   2     1631.03     1742.89    108.46 o 
   7   4   2      355.09      346.33     23.28 o 
   8   4   2      158.23      196.50     14.52 o 
   9   4   2      309.20      317.73     21.99 o 
  10   4   2       49.42       37.71      7.17 o 
  11   4   2      429.44      389.42     26.54 o 
  12   4   2        1.29       -2.40      6.85 o 
  13   4   2       37.70       47.47      8.97 o 
  14   4   2       11.84       -3.53     10.50 o 
  15   4   2       74.55       71.58     13.91 o 
 -15   5   2        0.24        3.28     11.48 o 
 -14   5   2       13.50       10.04     10.63 o 
 -13   5   2       30.93       18.05     10.48 o 
 -12   5   2        8.54        5.57      9.30 o 
 -11   5   2       12.26        9.83      8.25 o 
 -10   5   2     1359.99     1343.54     84.66 o 
  -9   5   2      250.25      266.59     17.12 o 
  -8   5   2        0.11       -1.75      4.49 o 
  -7   5   2        0.78        6.80      3.84 o 
  -6   5   2      215.65      209.76     11.75 o 
  -5   5   2      325.63      333.65     17.64 o 
  -4   5   2      243.56      261.86     21.09 o 
  -3   5   2      155.90      167.98     15.56 o 
  -2   5   2     2523.44     2644.47    132.07 o 
  -1   5   2      107.22      151.60     12.24 o 
   0   5   2      158.55      223.71     17.00 o 
   1   5   2      411.38      308.50     23.06 o 
   2   5   2       14.79       77.36     16.19 o 
   3   5   2        2.26       58.64      7.53 o 
   4   5   2      671.57      758.62     41.36 o 
   5   5   2      181.57      202.44     20.17 o 
   6   5   2        9.99       64.58     17.97 o 
   7   5   2      135.90      147.21     35.72 o 
   8   5   2      203.92      220.24     26.64 o 
   9   5   2       44.96       57.78     12.68 o 
  10   5   2      208.22      223.22     16.45 o 
  11   5   2        2.30        5.77      7.00 o 
  12   5   2       12.57       21.21      7.91 o 
  13   5   2       18.79       24.19      8.41 o 
  14   5   2       21.24       25.37      9.05 o 
  15   5   2        7.84       11.50     11.71 o 
 -14   6   2        6.09       28.40     12.25 o 
 -13   6   2        0.45       10.01     10.63 o 
 -12   6   2       12.67        6.42     10.29 o 
 -11   6   2        9.73        1.89      8.02 o 
 -10   6   2       16.71       19.63      7.69 o 
  -9   6   2        0.29        3.04      6.27 o 
  -8   6   2       54.34       57.05      6.76 o 
  -7   6   2        0.41       -0.06      5.09 o 
  -6   6   2        1.76        4.33      4.02 o 
  -5   6   2       28.02       53.12      8.43 o 
  -4   6   2        7.92        8.63      3.49 o 
  -3   6   2        6.27       12.92      3.41 o 
  -2   6   2       25.74       35.61      7.13 o 
  -1   6   2      731.47      693.60     35.60 o 
   0   6   2      313.80      296.26     19.18 o 
   1   6   2      117.42       69.31      7.35 o 
   2   6   2       93.41      181.54     14.81 o 
   3   6   2      154.73      278.38     26.86 o 
   4   6   2       12.87       27.14      8.98 o 
   5   6   2       68.93       86.98     22.84 o 
   6   6   2       46.01       56.19      7.50 o 
   7   6   2      139.08      147.70     11.79 o 
   8   6   2       36.58       22.07      6.54 o 
   9   6   2       45.51       42.75     11.42 o 
  10   6   2        0.44        1.54      6.65 o 
  11   6   2        7.04        6.87      7.38 o 
  12   6   2        4.98        3.28      8.13 o 
  13   6   2       11.11        5.35      8.68 o 
  14   6   2        2.71       -6.90     10.02 o 
 -13   7   2        5.90      -10.15     10.77 o 
 -12   7   2        7.75        4.19     10.23 o 
 -11   7   2        4.27        5.01     13.05 o 
 -10   7   2        0.85        4.21      8.85 o 
  -9   7   2       27.78       30.76      7.83 o 
  -8   7   2        1.28        7.87      6.10 o 
  -7   7   2       50.18       39.27     13.18 o 
  -6   7   2        8.42        9.76      8.70 o 
  -5   7   2        8.80       16.36      6.35 o 
  -4   7   2        2.15        6.45      4.00 o 
  -3   7   2        3.67        8.05      3.89 o 
  -2   7   2       15.85       19.09      4.06 o 
  -1   7   2       54.51       93.36     15.78 o 
   0   7   2      257.86      250.55     16.23 o 
   1   7   2      393.24      348.10     23.07 o 
   2   7   2      175.83      166.98     11.94 o 
   3   7   2      731.26      721.17     41.01 o 
   4   7   2      133.15      135.16      9.88 o 
   5   7   2       37.60       41.25      6.09 o 
   6   7   2      321.98      290.16     17.82 o 
   7   7   2      318.21      283.72     20.09 o 
   8   7   2        5.02       13.32      6.88 o 
   9   7   2       42.91       34.31      7.84 o 
  10   7   2       38.62       31.04      8.14 o 
  11   7   2       11.08        9.64      8.43 o 
  12   7   2        5.70        6.39      8.60 o 
  13   7   2       12.67       -0.26      9.55 o 
 -12   8   2        0.05        0.83     10.85 o 
 -11   8   2       24.05       21.86     11.20 o 
 -10   8   2       12.54       17.68     10.67 o 
  -9   8   2        0.01       -3.73      7.81 o 
  -8   8   2       24.70       27.68      7.18 o 
  -7   8   2        4.09        1.59      6.21 o 
  -6   8   2        3.18        6.09      5.74 o 
  -5   8   2      182.99      203.41     24.90 o 
  -4   8   2       45.64       86.08     20.51 o 
  -3   8   2       19.42       26.95      7.50 o 
  -2   8   2       72.14       86.33     24.99 o 
  -1   8   2      246.23      230.89     14.80 o 
   0   8   2        0.58        4.24      4.86 o 
   1   8   2        6.57       14.09      5.17 o 
   2   8   2      114.02      101.85      8.51 o 
   3   8   2        0.34       -2.26      5.97 o 
   4   8   2       65.28       71.48      7.62 o 
   5   8   2        4.71        1.77      5.62 o 
   6   8   2      148.77      144.42     10.94 o 
   7   8   2      101.22       95.19     10.28 o 
   8   8   2        0.03       -7.62      7.47 o 
   9   8   2        2.60       16.18      7.81 o 
  10   8   2       24.40       38.85      9.32 o 
  11   8   2       22.47       12.79     15.59 o 
  12   8   2        0.97       -3.21      9.70 o 
 -11   9   2        1.03        9.62     11.75 o 
 -10   9   2       21.61       12.65     11.38 o 
  -9   9   2        0.16       -2.85      9.07 o 
  -8   9   2       34.95       41.53      9.41 o 
  -7   9   2       46.63       41.46      7.93 o 
  -6   9   2        0.30        2.67      7.19 o 
  -5   9   2        7.03        8.64     10.90 o 
  -4   9   2        0.12       11.52      8.13 o 
  -3   9   2       31.18       29.58      8.67 o 
  -2   9   2        0.24       -1.93      6.40 o 
  -1   9   2        3.45        4.96     10.10 o 
   0   9   2        0.80        0.60      6.45 o 
   1   9   2      703.41      669.60     38.18 o 
   2   9   2       65.44       75.08      9.05 o 
   3   9   2       39.47       34.03      7.45 o 
   4   9   2        5.50        3.26      6.20 o 
   5   9   2      134.18      159.52     20.70 o 
   6   9   2       17.07       15.03      6.95 o 
   7   9   2       55.69       44.01     13.55 o 
   8   9   2       73.77       60.80     12.91 o 
   9   9   2        1.04       -0.73      8.75 o 
  10   9   2        3.42       -5.85      9.36 o 
  11   9   2        3.72       -3.80      9.35 o 
  -9  10   2        0.94       -4.08     10.02 o 
  -8  10   2        0.60        8.62     11.64 o 
  -7  10   2        1.02        4.22      9.74 o 
  -6  10   2       33.98       40.85      9.65 o 
  -5  10   2        2.07        4.06      9.43 o 
  -4  10   2        2.89       -0.66      8.83 o 
  -3  10   2       50.54       33.07     14.61 o 
  -2  10   2       31.29       31.17      9.68 o 
  -1  10   2      135.21      149.69     13.28 o 
   0  10   2       44.10       37.32      8.27 o 
   1  10   2       70.06       61.18     11.10 o 
   2  10   2        1.63       23.74      9.85 o 
   3  10   2        5.57       10.74      9.34 o 
   4  10   2       21.59       18.83      7.51 o 
   5  10   2        0.45       -8.99      7.44 o 
   6  10   2        0.18       -9.49      7.65 o 
   7  10   2        4.52       17.10      8.03 o 
   8  10   2       10.55       19.39      9.50 o 
   9  10   2       31.44       33.33     10.81 o 
  -6  11   2       20.84       30.29     12.71 o 
  -5  11   2        0.26        1.93     11.77 o 
  -4  11   2        5.10        2.01     10.47 o 
  -3  11   2        4.66        7.94     10.55 o 
  -2  11   2       22.51       38.30     11.45 o 
  -1  11   2       25.03       24.46     18.02 o 
   0  11   2        1.03       -3.27     10.01 o 
   1  11   2        0.39       -3.23      9.99 o 
   2  11   2       21.30       26.93     12.68 o 
   3  11   2       15.28        1.92     10.88 o 
   4  11   2        0.44        9.58      9.17 o 
   5  11   2        7.49       -2.52      8.97 o 
   6  11   2        1.82       -3.50      9.85 o 
 -16   1   3        0.01      -10.26     12.74 o 
 -15   1   3       16.03       16.71     12.79 o 
 -14   1   3        7.97       21.82     10.41 o 
 -13   1   3       14.77        2.00      8.61 o 
 -12   1   3       21.42        6.06      5.83 o 
 -11   1   3        6.58        8.74      5.34 o 
 -10   1   3        1.79        6.35      4.07 o 
  -9   1   3       41.27       50.85      8.46 o 
  -8   1   3      115.04      148.39      9.75 o 
  -7   1   3      106.14      101.75      6.46 o 
  -6   1   3     1287.35     1399.94     75.26 o 
  -5   1   3        8.01       40.45      7.72 o 
  -4   1   3     1173.03      945.29     67.91 o 
  -3   1   3       74.89       57.33     13.07 o 
  -2   1   3     4012.64     4129.06    225.40 o 
  -1   1   3      537.57      655.12     39.00 o 
   0   1   3     1521.02     1656.70    101.67 o 
   1   1   3     2135.01     2264.15    169.06 o 
   2   1   3    16241.53    16207.91    811.12 o 
   3   1   3      666.55      486.95     35.31 o 
   4   1   3     1766.27     1839.75    100.87 o 
   5   1   3      824.13      909.81     49.87 o 
   6   1   3       82.89      139.46      7.96 o 
   7   1   3        1.49       28.76      3.30 o 
   8   1   3       48.64       78.35     16.27 o 
   9   1   3      331.67      397.65     29.80 o 
  10   1   3        3.35        9.89      7.96 o 
  11   1   3       63.72       70.49     12.56 o 
  12   1   3        2.13        3.96      6.25 o 
  13   1   3        2.37       -5.90      6.93 o 
  14   1   3       73.81       74.21     12.56 o 
  15   1   3        0.11        0.39     10.65 o 
  16   1   3        2.90        9.19     11.55 o 
 -16   2   3        0.84        6.32     13.36 o 
 -15   2   3        0.03       -5.55     10.44 o 
 -14   2   3        0.67       -1.15     12.77 o 
 -13   2   3       60.67       84.63     12.52 o 
 -12   2   3        0.98       -2.26      5.93 o 
 -11   2   3       28.68       41.40      6.35 o 
 -10   2   3        6.24       14.04      5.06 o 
  -9   2   3        2.81        7.67      4.78 o 
  -8   2   3     1069.91     1057.51     52.97 o 
  -7   2   3       21.92       33.60      8.47 o 
  -6   2   3       43.03       29.41      6.98 o 
  -5   2   3      577.61      528.32     24.64 o 
  -4   2   3      495.59      345.54     21.26 o 
  -3   2   3     1245.71     1066.62     89.54 o 
  -2   2   3     6958.29     6994.85    402.76 o 
  -1   2   3     1181.21      783.55     56.19 o 
   1   2   3      498.04      286.51     20.93 o 
   2   2   3     2700.95     2903.00    227.60 o 
   3   2   3      427.31      309.47     22.96 o 
   4   2   3       61.24       62.14      8.53 o 
   5   2   3     2702.51     2505.25    125.87 o 
   6   2   3       32.20       50.44      6.95 o 
   7   2   3       23.01       41.77      4.87 o 
   8   2   3       40.04       30.67      4.64 o 
   9   2   3      250.06      272.94     16.75 o 
  10   2   3       32.87       33.43      5.48 o 
  11   2   3        0.57       -1.19      7.49 o 
  12   2   3      104.15      116.55     26.60 o 
  13   2   3      200.59      213.22     20.24 o 
  14   2   3       27.90       21.58     10.40 o 
  15   2   3       13.95       14.05     11.02 o 
  16   2   3        0.23      -12.42     11.35 o 
 -16   3   3       20.99       10.15     19.53 o 
 -15   3   3       27.78       30.06     17.03 o 
 -14   3   3       10.06        6.94      8.21 o 
 -13   3   3       60.82       85.72     12.35 o 
 -12   3   3      101.07      116.93     11.23 o 
 -11   3   3      110.10      122.94     10.20 o 
 -10   3   3      235.68      237.13     20.05 o 
  -9   3   3      675.68      663.02     40.21 o 
  -8   3   3       19.92       32.25      4.33 o 
  -7   3   3      171.37      164.10     21.42 o 
  -6   3   3     1070.84      845.10     50.75 o 
  -5   3   3      293.96      187.47     12.47 o 
  -3   3   3     2113.51     2235.87    244.55 o 
  -2   3   3     2912.06     2954.12    147.62 o 
  -1   3   3      830.07      739.97     42.63 o 
   0   3   3       95.76      135.18     14.30 o 
   1   3   3     1429.93     1493.33     68.05 o 
   2   3   3      636.23      535.10     38.86 o 
   3   3   3      765.21      554.47     40.39 o 
   4   3   3      425.13      315.98     23.62 o 
   5   3   3      909.53      904.04     59.65 o 
   6   3   3      684.78      668.81     40.19 o 
   7   3   3      417.12      412.55     23.87 o 
   8   3   3      606.29      607.03     38.98 o 
   9   3   3      108.86      120.30     16.17 o 
  10   3   3      173.94      147.43     12.33 o 
  11   3   3       77.05       64.27      8.42 o 
  12   3   3       88.05       85.29      9.84 o 
  13   3   3       72.33       78.04     12.50 o 
  14   3   3       27.75       25.03     10.36 o 
  15   3   3       11.01        0.10     10.84 o 
 -15   4   3        0.01       -7.41     13.76 o 
 -14   4   3       22.86       17.36     11.01 o 
 -13   4   3        4.02       12.21     10.10 o 
 -12   4   3      349.95      358.75     24.62 o 
 -11   4   3      145.25      160.04     13.35 o 
 -10   4   3      288.28      330.98     20.26 o 
  -9   4   3       69.29       80.64      7.73 o 
  -8   4   3       27.07       26.82      4.89 o 
  -7   4   3        2.87       17.24      3.47 o 
  -6   4   3      290.63      277.23     17.87 o 
  -5   4   3       38.35       97.21     11.96 o 
  -4   4   3      151.16      172.99     13.97 o 
  -3   4   3     1153.06     1226.76     61.53 o 
  -2   4   3      118.06      132.99     10.86 o 
  -1   4   3       81.30       74.91      6.92 o 
   0   4   3       11.85       25.53      2.82 o 
   1   4   3      351.64      378.43     21.06 o 
   2   4   3     1054.37     1133.14     55.65 o 
   3   4   3      431.48      450.58     22.45 o 
   4   4   3     1689.10     1753.73     96.14 o 
   5   4   3      588.51      494.52     44.96 o 
   6   4   3       17.42       54.22     23.06 o 
   7   4   3       53.57       69.44     10.49 o 
   8   4   3      235.64      253.15     20.15 o 
   9   4   3      297.90      296.49     20.80 o 
  10   4   3      266.44      255.35     18.60 o 
  11   4   3       93.42       79.72      9.55 o 
  12   4   3      109.60       90.67     13.47 o 
  13   4   3       51.90       48.45      8.87 o 
  14   4   3        0.35        5.04     11.69 o 
  15   4   3       21.90       20.16     12.07 o 
 -15   5   3        0.79      -10.73     14.06 o 
 -14   5   3       12.32        8.67     16.06 o 
 -13   5   3       16.17       15.36     11.05 o 
 -12   5   3       31.14       36.80     10.76 o 
 -11   5   3      183.75      188.19     17.75 o 
 -10   5   3        5.83        6.04      8.79 o 
  -9   5   3      213.28      191.93     18.60 o 
  -8   5   3      193.80      204.26     11.59 o 
  -7   5   3        2.08       10.16      4.10 o 
  -6   5   3      316.31      330.62     16.15 o 
  -5   5   3        6.31       10.18      5.09 o 
  -4   5   3       16.89       34.63      5.85 o 
  -3   5   3      254.32      323.34     18.19 o 
  -2   5   3     1121.41     1168.27     59.25 o 
  -1   5   3     4253.71     4202.73    211.37 o 
   0   5   3     3361.56     3423.04    172.24 o 
   1   5   3     1869.85     1910.25     95.88 o 
   2   5   3      494.51      459.59     23.19 o 
   3   5   3      665.95      643.30     32.12 o 
   4   5   3       53.56       66.27      5.54 o 
   5   5   3        0.97        7.13      4.73 o 
   6   5   3      142.13      127.98     10.46 o 
   7   5   3      147.56      139.30     11.52 o 
   8   5   3      168.78      189.61     14.56 o 
   9   5   3        4.35        3.66      6.50 o 
  10   5   3       76.02       65.19      8.86 o 
  11   5   3       20.58       35.21     10.43 o 
  12   5   3      100.78      113.42     11.92 o 
  13   5   3        0.96       -3.11      7.84 o 
  14   5   3       51.86       68.75     10.93 o 
 -14   6   3        0.20       -4.23     12.09 o 
 -13   6   3        7.81       11.53     11.12 o 
 -12   6   3       48.44       50.29     13.66 o 
 -11   6   3       25.17       32.16     10.48 o 
 -10   6   3       32.99       34.03      9.59 o 
  -9   6   3      445.96      385.41     30.42 o 
  -8   6   3        0.62        2.25      5.58 o 
  -7   6   3      432.84      439.50     23.20 o 
  -6   6   3      845.21      866.32     54.28 o 
  -5   6   3     1094.63      997.38     50.87 o 
  -4   6   3     1182.56     1150.56     58.30 o 
  -3   6   3     1060.28      944.59     47.60 o 
  -2   6   3       11.43       39.18     12.10 o 
  -1   6   3       10.26       29.95      7.27 o 
   0   6   3      365.03      414.09     34.37 o 
   1   6   3       24.60       46.05      9.92 o 
   2   6   3      463.19      448.53     35.92 o 
   3   6   3      313.34      305.35     20.39 o 
   4   6   3      584.34      533.33     33.25 o 
   5   6   3      169.37      174.19     13.15 o 
   6   6   3      346.82      333.01     22.97 o 
   7   6   3       46.08       52.90      7.76 o 
   8   6   3      107.10      107.60     10.50 o 
   9   6   3        0.53       -5.44      6.88 o 
  10   6   3       95.73       88.98     10.41 o 
  11   6   3      162.78      154.44     14.51 o 
  12   6   3       10.94       17.96      8.48 o 
  13   6   3        0.07       11.26      9.51 o 
  14   6   3        1.65        2.46      9.59 o 
 -13   7   3        3.03       -9.89     11.66 o 
 -12   7   3       14.17       13.44     11.16 o 
 -11   7   3        0.49        5.41      9.56 o 
 -10   7   3        0.98       -0.99      9.60 o 
  -9   7   3        2.43       -2.76      7.47 o 
  -8   7   3      139.17      129.81     22.85 o 
  -7   7   3      351.14      335.27     20.13 o 
  -6   7   3      194.52      215.53     27.66 o 
  -5   7   3       84.47      118.07     17.76 o 
  -4   7   3        1.34        5.11      4.11 o 
  -3   7   3       26.27       30.29      8.52 o 
  -2   7   3      133.37      141.17     16.37 o 
  -1   7   3       37.51       42.83      5.70 o 
   0   7   3      162.84      200.05     12.76 o 
   1   7   3     1183.45     1132.88     63.02 o 
   2   7   3        5.57        0.99      4.35 o 
   3   7   3        5.68        2.55      4.70 o 
   4   7   3       32.23       43.97      6.18 o 
   5   7   3      510.37      535.92     30.61 o 
   6   7   3       10.10       10.54      6.83 o 
   7   7   3      297.50      321.85     22.68 o 
   8   7   3        1.48       -1.30      6.82 o 
   9   7   3      114.94       84.10     10.21 o 
  10   7   3        0.87       -2.09      7.86 o 
  11   7   3        0.06       -0.44      8.11 o 
  12   7   3       57.16       52.04     10.26 o 
  13   7   3       22.34       20.82     10.04 o 
 -12   8   3       38.38       67.51     33.59 o 
 -11   8   3       57.77       75.73     13.37 o 
 -10   8   3       62.50       49.93     13.23 o 
  -9   8   3       70.60       85.96     10.95 o 
  -8   8   3       65.55       71.04      9.82 o 
  -7   8   3       36.55       33.66      8.13 o 
  -6   8   3       45.18       75.88     10.74 o 
  -5   8   3       25.78       27.63      7.37 o 
  -4   8   3        2.01        0.30      6.94 o 
  -3   8   3       24.49       29.89      5.73 o 
  -2   8   3       26.02       22.36      5.98 o 
  -1   8   3      112.34      122.58      9.49 o 
   0   8   3       65.16       46.58      6.23 o 
   1   8   3      303.87      326.30     19.96 o 
   2   8   3      569.03      556.82     36.25 o 
   3   8   3       32.15       28.39      6.00 o 
   4   8   3      216.25      250.47     16.11 o 
   5   8   3       14.77       14.17      6.29 o 
   6   8   3       16.14       26.90     10.47 o 
   7   8   3        2.44        5.07     10.50 o 
   8   8   3        7.60       -0.32      7.45 o 
   9   8   3       27.42       22.00      8.88 o 
  10   8   3       59.46       43.77     10.19 o 
  11   8   3       56.76       49.27     10.64 o 
  12   8   3        9.94       10.09      9.58 o 
 -10   9   3        4.59       11.42     11.22 o 
  -9   9   3       10.49       12.96      9.35 o 
  -8   9   3       23.20        9.07      8.71 o 
  -7   9   3        2.23      -10.57      8.04 o 
  -6   9   3       53.61       55.33     14.32 o 
  -5   9   3        2.64        0.86      8.14 o 
  -4   9   3        3.09        7.32      8.62 o 
  -3   9   3        6.20       -5.91      7.33 o 
  -2   9   3       18.02       19.54      8.96 o 
  -1   9   3       33.19       45.73      7.83 o 
   0   9   3      106.17      117.26      9.62 o 
   1   9   3       52.16       66.23      7.70 o 
   2   9   3        8.73       14.01      7.23 o 
   3   9   3        1.04        5.36      6.48 o 
   4   9   3       50.35       54.80      7.83 o 
   5   9   3       59.46       66.31      8.63 o 
   6   9   3        5.73       12.91      7.19 o 
   7   9   3       53.59       72.44     10.61 o 
   8   9   3       90.98       83.66     10.72 o 
   9   9   3       13.23       15.90      9.05 o 
  10   9   3       21.20       25.88     10.09 o 
  -8  10   3        4.37       16.18     11.94 o 
  -7  10   3        7.78       -3.99      9.95 o 
  -6  10   3        4.00       -5.55     11.98 o 
  -5  10   3      272.86      242.36     27.35 o 
  -4  10   3       30.79       12.62      9.83 o 
  -3  10   3       33.34       26.89      9.43 o 
  -2  10   3       50.38       45.84     10.27 o 
  -1  10   3       17.31       18.42      7.60 o 
   0  10   3        6.03       -0.13      9.32 o 
   1  10   3        0.63       -1.22      9.35 o 
   2  10   3        0.62       -2.13      9.61 o 
   3  10   3       50.33       37.05      7.91 o 
   4  10   3       20.17       10.11      7.76 o 
   5  10   3       11.04       12.81      8.05 o 
   6  10   3        3.46        5.64      8.18 o 
   7  10   3        2.41        3.70      9.46 o 
   8  10   3       16.42       27.24     10.15 o 
  -6  11   3        4.43      -11.52     14.01 o 
  -5  11   3        0.47        4.60     14.20 o 
  -4  11   3       37.34       27.31     14.36 o 
  -3  11   3        0.85       -4.03     10.47 o 
  -2  11   3       70.66       61.35     12.43 o 
  -1  11   3      124.21      144.13     20.99 o 
   0  11   3       44.91       49.90     12.29 o 
   1  11   3       16.96       30.79     11.10 o 
   2  11   3        2.13        4.56     10.79 o 
   3  11   3       35.46       39.82      9.94 o 
   4  11   3        8.74        2.95      9.57 o 
   5  11   3        2.19        2.28      9.57 o 
   6  11   3        1.24        9.72      8.86 o 
 -16   0   4       19.69        1.04     17.45 o 
 -15   0   4       66.76       58.02     21.93 o 
 -14   0   4      193.73      186.08     32.34 o 
 -13   0   4      244.85      221.29     35.00 o 
 -12   0   4      233.24      263.47     38.23 o 
 -11   0   4       10.74       18.81      6.90 o 
 -10   0   4       13.55       24.52      6.73 o 
  -9   0   4       36.05       48.86      7.26 o 
  -8   0   4      232.33      203.97     16.45 o 
  -7   0   4     1979.00     1860.25    132.34 o 
  -6   0   4      689.36      868.45     62.58 o 
  -5   0   4        6.27        7.61      3.61 o 
  -4   0   4      170.05      141.13     11.41 o 
  -3   0   4     3067.25     3224.90    278.94 o 
  -2   0   4     3155.30     3048.44    263.65 o 
  -1   0   4     1780.39     1709.24    148.13 o 
   0   0   4    14387.64    14804.29   1047.64 o 
   1   0   4     2223.45     2400.58    171.05 o 
   2   0   4     2784.62     2847.16    202.65 o 
   3   0   4      431.92      476.50     34.73 o 
   4   0   4      211.43      235.37     17.89 o 
   5   0   4       18.98       73.93     13.09 o 
   6   0   4     2853.30     2769.53    197.44 o 
   7   0   4      812.58      816.32     59.21 o 
   8   0   4     2754.50     2521.85    179.86 o 
   9   0   4      800.82      784.73     57.46 o 
  10   0   4      168.87      197.69     20.75 o 
  11   0   4       37.76       45.06     16.82 o 
  12   0   4      198.46      222.15     23.70 o 
  13   0   4        8.60       13.46     24.95 o 
  14   0   4       38.09       53.99     12.65 o 
  15   0   4      175.96      144.68     33.07 o 
  16   0   4        2.10        3.23     21.40 o 
 -16   1   4        0.58       -3.68     20.73 o 
 -15   1   4        1.19      -11.44     12.52 o 
 -14   1   4       36.78       49.31     17.81 o 
 -13   1   4       30.74       51.42     14.06 o 
 -12   1   4       18.88       23.06      7.21 o 
 -11   1   4      280.26      257.25     18.49 o 
 -10   1   4       65.02       73.59      6.65 o 
  -9   1   4      306.04      320.80     21.50 o 
  -8   1   4        1.87        6.88      3.48 o 
  -7   1   4      351.49      339.07     27.89 o 
  -6   1   4      578.45      608.40     30.47 o 
  -5   1   4      225.30      354.12     30.27 o 
  -4   1   4     2234.31     2048.12    109.29 o 
  -3   1   4     2580.84     2582.67    158.55 o 
  -2   1   4      245.07      306.49     17.44 o 
  -1   1   4      496.55      497.87     27.89 o 
   0   1   4      470.00      407.17     29.84 o 
   1   1   4     2290.42     2197.13    110.24 o 
   2   1   4     4862.52     4881.00    245.22 o 
   3   1   4      973.49      964.52     48.75 o 
   4   1   4     2870.38     2832.46    142.32 o 
   5   1   4     2714.00     2536.51    127.82 o 
   6   1   4      210.37      199.22     11.09 o 
   7   1   4       74.38       82.80      5.71 o 
   8   1   4        2.30        7.26      3.29 o 
   9   1   4     1440.40     1395.64     77.64 o 
  10   1   4      261.07      264.04     16.43 o 
  11   1   4      157.14      168.97     13.41 o 
  12   1   4       35.25       19.74      9.01 o 
  13   1   4       36.79       29.97     12.77 o 
  14   1   4       34.22       41.94     11.10 o 
  15   1   4       16.48       17.93     11.02 o 
  16   1   4        2.48        4.04     11.92 o 
 -16   2   4        1.13       -7.49     22.37 o 
 -15   2   4       27.72       12.27     13.08 o 
 -14   2   4       38.99       59.53     13.96 o 
 -13   2   4        2.64        5.61      7.72 o 
 -12   2   4        2.04        9.54      7.02 o 
 -11   2   4       17.71       28.92      7.27 o 
 -10   2   4      856.26      878.63     55.61 o 
  -9   2   4     1118.27     1211.89     67.44 o 
  -8   2   4     1108.07     1142.69     58.22 o 
  -7   2   4     2336.88     2409.37    121.41 o 
  -6   2   4     1407.60     1379.38     69.35 o 
  -5   2   4       46.36       96.37     11.95 o 
  -4   2   4     1438.03     1426.08     74.59 o 
  -3   2   4      122.77      219.17     16.47 o 
  -2   2   4       26.19       53.79      8.22 o 
  -1   2   4     5042.93     4951.86    270.26 o 
   0   2   4      861.95      834.83     52.82 o 
   1   2   4     1983.85     2089.22    105.29 o 
   2   2   4     2270.03     2344.73    117.96 o 
   3   2   4      609.07      634.90     31.93 o 
   4   2   4      830.32      913.60     46.45 o 
   5   2   4        6.72       33.91      3.53 o 
   6   2   4     1021.85     1034.07     52.63 o 
   7   2   4       61.09       81.94      6.48 o 
   8   2   4      144.97      191.58     12.48 o 
   9   2   4      186.96      174.09     15.01 o 
  10   2   4        5.63       14.16      5.79 o 
  11   2   4       56.15       80.44     12.06 o 
  12   2   4       17.43       16.63      8.69 o 
  13   2   4       40.38       47.58     11.24 o 
  14   2   4      144.42      148.15     16.75 o 
  15   2   4       39.27       21.74     11.44 o 
 -15   3   4        4.41        7.31     13.23 o 
 -14   3   4       28.11       41.20     10.70 o 
 -13   3   4       82.50       91.89     11.11 o 
 -12   3   4      233.57      279.84     20.58 o 
 -11   3   4      315.00      326.98     23.07 o 
 -10   3   4      356.72      370.87     25.03 o 
  -9   3   4        0.65        1.97      5.67 o 
  -8   3   4       24.65       15.24      4.43 o 
  -7   3   4      554.76      601.41     31.07 o 
  -6   3   4     1292.79     1260.67     57.87 o 
  -5   3   4      921.10      870.60     42.87 o 
  -4   3   4     2160.47     2229.95    111.88 o 
  -3   3   4     1283.02     1294.34     65.14 o 
  -2   3   4     1661.35     1737.12     87.14 o 
  -1   3   4       70.51       69.43      5.67 o 
   0   3   4     4310.11     4298.21    195.30 o 
   1   3   4     1504.71     1593.83     80.32 o 
   2   3   4      166.69      248.38     49.22 o 
   3   3   4     1864.01     2026.87    101.65 o 
   4   3   4      524.13      465.84     33.66 o 
   5   3   4     1043.94     1116.06     59.42 o 
   6   3   4      252.12      181.47     14.20 o 
   7   3   4      118.31      182.81     21.93 o 
   8   3   4      231.39      199.71     47.10 o 
   9   3   4       60.66       57.24      9.10 o 
  10   3   4      425.97      408.55     27.12 o 
  11   3   4       91.16       88.56      9.62 o 
  12   3   4      187.10      163.16     14.10 o 
  13   3   4       48.91       45.23     10.51 o 
  14   3   4        0.89        7.75     10.58 o 
  15   3   4        9.44       24.99     13.43 o 
 -15   4   4       26.39       43.93     15.07 o 
 -14   4   4        0.33        3.87     10.64 o 
 -13   4   4       11.57       24.18      8.45 o 
 -12   4   4        9.93       -3.04      7.60 o 
 -11   4   4        0.90       -1.90      6.77 o 
 -10   4   4      497.91      508.09     33.63 o 
  -9   4   4      568.49      572.28     47.49 o 
  -8   4   4       30.43       40.67      6.59 o 
  -7   4   4      144.66      138.76      8.60 o 
  -6   4   4      107.24       93.63      5.91 o 
  -5   4   4       30.17       32.39      4.51 o 
  -4   4   4      199.43      194.50     17.73 o 
  -3   4   4      106.17      104.68      6.49 o 
  -2   4   4     3579.31     3622.89    182.15 o 
  -1   4   4     4479.41     4332.78    217.77 o 
   0   4   4     1166.92     1206.77     55.06 o 
   1   4   4      141.70      100.86      7.43 o 
   2   4   4      575.70      451.61     33.10 o 
   3   4   4        3.06       34.68      5.30 o 
   4   4   4      282.38      441.24     32.88 o 
   5   4   4      481.04      519.53     53.42 o 
   6   4   4      345.87      354.00     23.68 o 
   7   4   4      304.92      287.14     19.99 o 
   8   4   4      110.55      109.01      9.96 o 
   9   4   4      283.60      277.01     19.67 o 
  10   4   4        1.03       -2.59      7.51 o 
  11   4   4       59.30       61.66      8.87 o 
  12   4   4        0.41        6.99      7.56 o 
  13   4   4       47.94       50.03      9.29 o 
  14   4   4        9.94       -2.95      9.95 o 
  15   4   4       22.71       22.93     12.43 o 
 -14   5   4        0.39       -2.13     11.16 o 
 -13   5   4       12.24      -11.85     10.27 o 
 -12   5   4       36.96       27.26     10.24 o 
 -11   5   4       64.62       68.17     11.09 o 
 -10   5   4        1.13       10.96      6.95 o 
  -9   5   4      154.88      141.26     12.13 o 
  -8   5   4      512.17      519.59     28.88 o 
  -7   5   4        7.45        4.91      4.88 o 
  -6   5   4       31.84       41.66     12.65 o 
  -5   5   4       20.74       33.64      4.19 o 
  -4   5   4        0.44       22.39      4.14 o 
  -3   5   4       37.82       67.67      7.07 o 
  -2   5   4     1803.17     1921.82     96.40 o 
  -1   5   4     4901.60     4923.37    247.23 o 
   0   5   4     1072.23     1036.95     52.56 o 
   1   5   4       96.96      129.67     11.87 o 
   2   5   4     1684.74     1733.06     85.01 o 
   3   5   4     1825.09     1752.89     97.23 o 
   4   5   4     1022.18      936.14     52.58 o 
   5   5   4      797.69      783.47     50.00 o 
   6   5   4      564.19      541.03     35.27 o 
   7   5   4        0.87       -1.24      5.60 o 
   8   5   4       14.65       26.29     11.62 o 
   9   5   4        0.97        7.04      6.78 o 
  10   5   4       73.51       93.87     10.43 o 
  11   5   4       91.59       97.64     10.98 o 
  12   5   4       77.97       78.79     10.67 o 
  13   5   4       14.11        4.14      8.81 o 
  14   5   4        2.45        0.96     10.76 o 
 -14   6   4        0.72      -12.59     12.09 o 
 -13   6   4        0.73        5.67     20.04 o 
 -12   6   4        8.16       10.20     10.31 o 
 -11   6   4       52.08       58.60     15.80 o 
 -10   6   4       16.08       17.96      9.24 o 
  -9   6   4       39.58       55.52      9.79 o 
  -8   6   4       68.80       75.70      7.69 o 
  -7   6   4      158.65      153.67     10.87 o 
  -6   6   4        0.10       -4.09      5.28 o 
  -5   6   4        4.88        6.71      4.08 o 
  -4   6   4      209.60      150.39     13.18 o 
  -3   6   4        1.10       11.27      4.07 o 
  -2   6   4        6.96       14.13      3.66 o 
  -1   6   4       19.49       27.59      4.28 o 
   0   6   4        2.42        3.12      3.81 o 
   1   6   4      221.81      226.78     12.61 o 
   2   6   4      329.25      285.27     15.48 o 
   3   6   4        7.69       10.86      3.94 o 
   4   6   4       24.05       28.72      6.83 o 
   5   6   4       46.60       54.92      7.49 o 
   6   6   4       85.68      114.29     10.59 o 
   7   6   4        1.41        1.03      6.98 o 
   8   6   4        0.35       10.37      7.10 o 
   9   6   4       15.43       20.52      7.47 o 
  10   6   4        7.24        1.50      7.62 o 
  11   6   4       59.09       50.03      9.48 o 
  12   6   4        6.66        0.79      8.26 o 
  13   6   4       42.51       34.16      9.77 o 
 -13   7   4        0.07        4.42     11.76 o 
 -12   7   4        0.61        4.97     11.04 o 
 -11   7   4       13.75       22.83     11.09 o 
 -10   7   4        0.45        4.67      9.84 o 
  -9   7   4        5.48        1.94      7.54 o 
  -8   7   4       38.35       45.81      8.35 o 
  -7   7   4        1.08       -3.20      6.39 o 
  -6   7   4      114.99      155.06     12.41 o 
  -5   7   4       53.67       58.84      7.45 o 
  -4   7   4      157.91      142.11     10.40 o 
  -3   7   4      355.01      344.01     18.70 o 
  -2   7   4      198.29      221.67     14.78 o 
  -1   7   4      109.77       92.50      8.90 o 
   0   7   4      215.27      200.04     22.77 o 
   1   7   4      857.39      800.88     55.30 o 
   2   7   4        2.24        9.53      4.26 o 
   3   7   4      369.08      384.82     22.48 o 
   4   7   4       95.57      124.24      9.63 o 
   5   7   4      128.61      154.52     24.98 o 
   6   7   4      103.88       91.19     21.75 o 
   7   7   4      158.97      170.20     28.02 o 
   8   7   4        4.32       -2.16      7.80 o 
   9   7   4        4.97        5.20      7.98 o 
  10   7   4       34.63       19.96      8.56 o 
  11   7   4        2.62      -10.58     10.85 o 
  12   7   4        0.14       -6.47      8.99 o 
 -11   8   4        5.98        3.14     10.87 o 
 -10   8   4       16.84       14.85     16.24 o 
  -9   8   4        1.50       -6.09      7.91 o 
  -8   8   4       37.33       24.19      8.56 o 
  -7   8   4        4.58       -1.93      7.41 o 
  -6   8   4       18.93       -3.54      9.00 o 
  -5   8   4        0.12       -0.77     14.24 o 
  -4   8   4       61.36       57.82      8.98 o 
  -3   8   4        1.21       -1.97      5.13 o 
  -2   8   4       83.55       80.74      7.44 o 
  -1   8   4       92.59      109.47      9.06 o 
   0   8   4        2.11       -5.73      6.35 o 
   1   8   4       72.29       86.64     25.57 o 
   2   8   4      283.60      315.32     31.15 o 
   3   8   4        7.07       14.80      6.16 o 
   4   8   4       11.61       12.20      9.39 o 
   5   8   4        5.09       13.42      7.20 o 
   6   8   4        9.91       -4.68      7.14 o 
   7   8   4        9.82       17.27      8.44 o 
   8   8   4        1.64       -4.78      8.13 o 
   9   8   4       37.22       29.64      9.32 o 
  10   8   4        0.11       -2.70      9.02 o 
  11   8   4        0.82       -5.58      9.34 o 
 -10   9   4        0.12        2.58     11.94 o 
  -9   9   4        0.35        1.36     11.67 o 
  -8   9   4        0.49       -1.92      8.64 o 
  -7   9   4        0.58        9.40      9.27 o 
  -6   9   4        0.57       -2.36     11.74 o 
  -5   9   4       86.41       87.72     25.00 o 
  -4   9   4        4.67        5.62     10.99 o 
  -3   9   4       36.17       36.99     11.16 o 
  -2   9   4       98.37      106.40     10.73 o 
  -1   9   4       53.46       49.15     10.68 o 
   0   9   4        3.00        9.79      6.61 o 
   1   9   4      286.81      291.38     21.22 o 
   2   9   4       43.99       44.28     10.49 o 
   3   9   4        5.79       -5.31      6.46 o 
   4   9   4        3.27      -10.05      6.83 o 
   5   9   4        3.36       14.22      7.27 o 
   6   9   4        3.28      -10.27      8.14 o 
   7   9   4       11.93        5.93      8.68 o 
   8   9   4       17.26       17.36     10.57 o 
   9   9   4        0.57       -4.58      9.17 o 
  10   9   4        0.80        0.46      9.81 o 
  -8  10   4        4.00       -3.20     11.58 o 
  -7  10   4       10.00        2.18     11.26 o 
  -6  10   4       25.23       18.57     13.61 o 
  -5  10   4      151.78      164.78     21.39 o 
  -4  10   4        0.95       11.99     12.59 o 
  -3  10   4       14.58       46.66     28.28 o 
  -2  10   4        6.21       15.05     10.83 o 
  -1  10   4        4.72       -7.07      7.40 o 
   0  10   4        0.73        1.77      8.90 o 
   1  10   4        7.57       23.96     10.43 o 
   2  10   4       36.71       35.26      7.60 o 
   3  10   4       11.19       15.65      7.97 o 
   4  10   4       46.87       56.11      8.97 o 
   5  10   4        2.09       -5.61      7.85 o 
   6  10   4        4.50        6.51      9.32 o 
   7  10   4       13.19       -7.37      9.53 o 
   8  10   4        9.42        5.14     10.29 o 
  -5  11   4        1.37       -5.94     14.20 o 
  -4  11   4       15.35       17.23     13.53 o 
  -3  11   4       21.98        9.63     12.61 o 
  -2  11   4        0.03       -0.66     12.22 o 
  -1  11   4        0.57      -12.03     17.86 o 
   0  11   4        3.67       14.77     10.70 o 
   1  11   4       21.13       21.72     11.40 o 
   2  11   4        1.42        4.38      9.16 o 
   3  11   4        6.23       13.68      9.42 o 
   4  11   4       22.02       16.54      9.13 o 
   5  11   4        2.24       -6.18      8.37 o 
 -15   1   5        1.93        5.73     13.92 o 
 -14   1   5        4.31       -9.95     16.93 o 
 -13   1   5        0.22       -4.94      8.31 o 
 -12   1   5       76.49       62.20      9.91 o 
 -11   1   5       39.67       46.92      7.40 o 
 -10   1   5       40.42       50.27      6.88 o 
  -9   1   5      109.61      118.35     12.74 o 
  -8   1   5      133.71      113.55      8.45 o 
  -7   1   5      480.74      455.13     29.67 o 
  -6   1   5      627.74      466.38     34.60 o 
  -5   1   5       20.07       48.28      7.12 o 
  -4   1   5     1892.19     1653.83     98.39 o 
  -3   1   5      252.11      189.62     14.56 o 
  -2   1   5     1498.01     1517.61     82.28 o 
  -1   1   5      437.94      518.75     28.56 o 
   0   1   5     1693.44     1809.70     91.16 o 
   1   1   5       13.08       47.15      4.15 o 
   2   1   5     2050.61     2058.20    165.60 o 
   3   1   5     2562.69     2542.26    216.64 o 
   4   1   5      217.85      165.00     13.52 o 
   5   1   5       84.36       79.28      7.90 o 
   6   1   5       84.85      106.65     18.62 o 
   7   1   5      143.85      142.89      8.69 o 
   8   1   5       51.36       61.12     13.72 o 
   9   1   5      225.73      189.19     22.44 o 
  10   1   5       78.79       84.87      9.93 o 
  11   1   5       27.72       15.44      8.03 o 
  12   1   5        1.33        2.09      8.46 o 
  13   1   5       40.66       32.98     10.38 o 
  14   1   5        4.11       -1.96     10.13 o 
  15   1   5        0.75        3.88     11.10 o 
 -15   2   5        0.01       -2.84     13.55 o 
 -14   2   5        1.60        1.33     12.55 o 
 -13   2   5       24.70       36.04      9.31 o 
 -12   2   5       53.21       51.20      9.63 o 
 -11   2   5      131.31      139.38     17.85 o 
 -10   2   5        2.05        0.78      5.15 o 
  -9   2   5      224.72      252.16     20.22 o 
  -8   2   5      291.82      281.04     24.21 o 
  -7   2   5       42.76       85.83     20.78 o 
  -6   2   5       13.24       17.94     10.19 o 
  -5   2   5      471.29      554.54     33.45 o 
  -4   2   5      159.52      132.77     11.17 o 
  -3   2   5      958.27      996.32     54.49 o 
  -2   2   5      602.04      615.69     34.10 o 
  -1   2   5       19.64       29.54      5.57 o 
   0   2   5      163.61      179.28     13.59 o 
   1   2   5      107.59      115.80     12.70 o 
   2   2   5      963.03      937.12     47.30 o 
   3   2   5     1627.48     1648.89     83.05 o 
   4   2   5      240.43      184.82     14.74 o 
   5   2   5        4.48       40.77      9.66 o 
   6   2   5       62.44      132.46     23.88 o 
   7   2   5        3.94       10.01      4.01 o 
   8   2   5      398.50      386.93     22.83 o 
   9   2   5        3.09        7.29      5.87 o 
  10   2   5      226.57      234.96     17.25 o 
  11   2   5        9.28       -5.39      6.51 o 
  12   2   5       42.50       37.46     14.42 o 
  13   2   5        6.17       12.51     10.29 o 
  14   2   5        0.13       -2.32     10.55 o 
  15   2   5        1.31       -7.24     11.04 o 
 -15   3   5        9.16       -0.77     26.25 o 
 -14   3   5        3.34       -6.27      9.69 o 
 -13   3   5        8.10        5.29      9.10 o 
 -12   3   5        0.68       -8.39      8.48 o 
 -11   3   5       70.47       65.96     16.67 o 
 -10   3   5       54.99       81.09     18.07 o 
  -9   3   5        0.14       -2.55      4.83 o 
  -8   3   5      600.87      614.51     34.76 o 
  -7   3   5        1.17       11.85      4.40 o 
  -6   3   5      217.45      242.95     13.23 o 
  -5   3   5      927.18      992.89     55.41 o 
  -4   3   5      392.32      444.33     28.27 o 
  -3   3   5      507.48      573.97     29.44 o 
  -2   3   5      641.72      665.20     34.16 o 
  -1   3   5      234.15      219.97     12.00 o 
   0   3   5     3155.11     3270.01    164.12 o 
   1   3   5      955.79      789.68     48.49 o 
   2   3   5     3413.45     3410.62    187.69 o 
   3   3   5       11.53       24.64      5.01 o 
   4   3   5       22.65       29.38      3.91 o 
   5   3   5      225.14      278.75     14.97 o 
   6   3   5      115.05      136.23     13.08 o 
   7   3   5      259.46      264.79     18.38 o 
   8   3   5        9.60       12.75      5.71 o 
   9   3   5       46.83       57.06     21.42 o 
  10   3   5       76.57       73.82     14.99 o 
  11   3   5       80.37       92.41     17.46 o 
  12   3   5       83.37       79.19     20.60 o 
  13   3   5        2.41       -0.26      9.79 o 
  14   3   5       27.66       19.94     11.45 o 
  15   3   5        1.31       10.12     11.87 o 
 -14   4   5        0.89       -5.59      9.78 o 
 -13   4   5       11.92       11.86      9.67 o 
 -12   4   5       17.45       23.00      8.58 o 
 -11   4   5        4.43       21.16      7.51 o 
 -10   4   5        0.92        7.05      6.91 o 
  -9   4   5      349.31      329.83     22.83 o 
  -8   4   5      168.07      182.79     12.01 o 
  -7   4   5      130.82      125.98      8.26 o 
  -6   4   5      588.94      558.57     32.92 o 
  -5   4   5      871.13      778.18     43.25 o 
  -4   4   5      392.04      291.08     29.32 o 
  -3   4   5      191.71      121.60     10.67 o 
  -1   4   5     1189.34     1618.44     96.34 o 
   0   4   5       67.76      179.41     11.93 o 
   1   4   5      534.35      377.75     28.16 o 
   2   4   5      489.97      463.15     33.55 o 
   3   4   5     1811.11     1782.08     98.45 o 
   4   4   5      690.62      708.15     39.76 o 
   5   4   5      231.99      222.43     15.89 o 
   6   4   5      308.74      303.00     20.60 o 
   7   4   5       20.17       27.69     11.37 o 
   8   4   5        1.54       -0.28      5.83 o 
   9   4   5       37.05       31.99      7.32 o 
  10   4   5       17.40       13.92      7.37 o 
  11   4   5       44.15       38.40      8.34 o 
  12   4   5       11.90        7.52      8.16 o 
  13   4   5        8.44       -4.13     10.22 o 
  14   4   5       13.04       19.84     11.49 o 
 -14   5   5        0.88       -2.47     14.23 o 
 -13   5   5       18.27       24.59     12.89 o 
 -12   5   5        8.11       12.32      8.44 o 
 -11   5   5        0.27        2.45      7.53 o 
 -10   5   5       44.93       45.39      8.36 o 
  -9   5   5      204.74      223.00     16.72 o 
  -8   5   5       28.43       26.50      6.05 o 
  -7   5   5      935.41      806.80     40.01 o 
  -6   5   5      460.12      343.61     26.66 o 
  -5   5   5      195.37      196.58     20.45 o 
  -4   5   5       76.79       85.83     18.09 o 
  -3   5   5        0.45        8.30      3.50 o 
  -2   5   5     1007.35      989.29     50.28 o 
  -1   5   5      168.97      184.30     10.62 o 
   0   5   5      190.54      186.00      9.57 o 
   1   5   5       51.31       46.85      4.45 o 
   2   5   5       15.30       19.90      8.98 o 
   3   5   5        0.21        4.67      4.11 o 
   4   5   5       37.31       59.24     15.14 o 
   5   5   5      311.23      373.40     39.04 o 
   6   5   5       14.11       33.87      7.46 o 
   7   5   5      185.69      213.04     19.32 o 
   8   5   5      151.19      142.23     12.52 o 
   9   5   5       84.85       81.92      9.90 o 
  10   5   5        6.79        7.13      7.79 o 
  11   5   5        0.59        0.92      7.90 o 
  12   5   5        4.66        1.38      8.41 o 
  13   5   5       77.02       70.89     11.13 o 
  14   5   5       26.56       18.13     11.32 o 
 -13   6   5       15.99       23.47     11.83 o 
 -12   6   5      124.49      130.35     16.11 o 
 -11   6   5       88.01       95.03     13.21 o 
 -10   6   5      203.69      187.40     15.41 o 
  -9   6   5        1.14       -0.72      6.18 o 
  -8   6   5       12.70        6.35      7.35 o 
  -7   6   5       57.28       56.73     10.42 o 
  -6   6   5       16.47       18.98      6.36 o 
  -5   6   5       10.20       14.03      5.14 o 
  -4   6   5      177.54      179.62     18.61 o 
  -3   6   5       97.27      131.20     14.06 o 
  -2   6   5      105.74      132.37     15.08 o 
  -1   6   5       43.39       38.41      6.22 o 
   0   6   5      129.32      121.09      7.79 o 
   1   6   5      423.70      390.74     20.43 o 
   2   6   5        8.27       24.36      4.31 o 
   3   6   5       33.66       27.40      7.04 o 
   4   6   5      627.18      663.51     42.54 o 
   5   6   5        0.37        5.41      7.09 o 
   6   6   5        1.44       10.84      6.75 o 
   7   6   5      117.12      105.64     10.68 o 
   8   6   5       73.90      104.30     10.60 o 
   9   6   5      368.91      386.40     27.17 o 
  10   6   5      194.16      191.09     15.77 o 
  11   6   5       50.48       52.80      9.82 o 
  12   6   5       40.95       28.24     13.39 o 
  13   6   5       38.38       25.97      9.96 o 
 -12   7   5       19.00       22.94     11.30 o 
 -11   7   5        3.64        5.28     10.26 o 
 -10   7   5       28.67       19.51     12.05 o 
  -9   7   5       61.42       87.43     12.12 o 
  -8   7   5        1.01       -1.79      7.45 o 
  -7   7   5        2.23        6.04      5.96 o 
  -6   7   5       87.35       94.10      9.59 o 
  -5   7   5        9.38        8.55      7.74 o 
  -4   7   5        2.98        2.69      4.95 o 
  -3   7   5       47.04       84.07     10.91 o 
  -2   7   5      450.84      477.67     35.64 o 
  -1   7   5      864.23      851.53     47.93 o 
   0   7   5      558.91      527.78     33.59 o 
   1   7   5       87.08       87.88      6.88 o 
   2   7   5       53.16       64.31      6.99 o 
   3   7   5      339.72      329.47     22.62 o 
   4   7   5      229.83      243.58     18.03 o 
   5   7   5       11.35       19.85      7.19 o 
   6   7   5       99.22      102.87     10.63 o 
   7   7   5       71.37       58.27      9.15 o 
   8   7   5       90.21       82.26     10.39 o 
   9   7   5        0.89        0.08      8.53 o 
  10   7   5        0.60       -2.24      8.45 o 
  11   7   5        1.51       -4.95     11.34 o 
  12   7   5        5.15        8.83     12.22 o 
 -11   8   5        5.67       19.79     14.93 o 
 -10   8   5       20.14        9.43     11.16 o 
  -9   8   5        0.02       -8.37      8.34 o 
  -8   8   5       13.14        1.28      8.36 o 
  -7   8   5       79.30       94.63     16.54 o 
  -6   8   5        7.34       17.73     11.74 o 
  -5   8   5      107.11       77.99     17.29 o 
  -4   8   5       72.86       74.73      8.71 o 
  -3   8   5       58.82       39.04      7.22 o 
  -2   8   5       39.58       53.54      7.84 o 
  -1   8   5      127.15      136.16     12.01 o 
   0   8   5       35.91       44.70      6.76 o 
   1   8   5      164.48      172.54     10.87 o 
   2   8   5        8.17        1.22      6.70 o 
   3   8   5      258.82      273.51     17.17 o 
   4   8   5      354.15      336.84     24.00 o 
   5   8   5      171.42      157.21     13.99 o 
   6   8   5       75.25       67.45      9.71 o 
   7   8   5        1.87       -9.13      7.97 o 
   8   8   5       44.09       66.88     10.70 o 
   9   8   5        3.72        1.22      8.83 o 
  10   8   5       45.70       26.03     10.22 o 
  11   8   5        7.83        3.20      9.88 o 
  -9   9   5       34.16       42.15     12.63 o 
  -8   9   5        1.01        3.82     10.91 o 
  -7   9   5       12.98       10.11      9.62 o 
  -6   9   5        1.69       14.82     12.71 o 
  -5   9   5        3.45       14.89     12.33 o 
  -4   9   5        5.35        9.15     10.91 o 
  -3   9   5       28.33       25.20      8.97 o 
  -2   9   5      125.80      124.37     11.36 o 
  -1   9   5      129.10      138.21     12.63 o 
   0   9   5       73.87       78.29      9.45 o 
   1   9   5      136.25      142.45     11.22 o 
   2   9   5       12.06       15.11      7.05 o 
   3   9   5       17.82       24.57      7.75 o 
   4   9   5        0.03       -0.21     10.88 o 
   5   9   5       40.92       37.25      9.42 o 
   6   9   5        7.13        6.85      8.79 o 
   7   9   5       70.52       56.59     10.72 o 
   8   9   5        5.60        2.75      9.84 o 
   9   9   5        7.17       -2.09      9.76 o 
  -7  10   5        0.05        6.50     11.61 o 
  -6  10   5       32.57       41.89     15.05 o 
  -5  10   5        0.68       -6.17     12.31 o 
  -4  10   5        6.52       15.51     12.40 o 
  -3  10   5       93.26       83.20     15.86 o 
  -2  10   5        8.48       -1.17      9.35 o 
  -1  10   5        0.83        3.37      9.24 o 
   0  10   5       28.42       15.14     11.94 o 
   1  10   5        1.12       -2.33      7.31 o 
   2  10   5       49.72       55.30      8.78 o 
   3  10   5        0.39       -1.93      7.53 o 
   4  10   5        0.13       -0.96      7.86 o 
   5  10   5        4.00        7.32      9.64 o 
   6  10   5        1.97       -2.31      9.69 o 
   7  10   5       10.37        7.09      9.74 o 
  -4  11   5       19.97        5.77     14.17 o 
  -3  11   5        4.13       -3.61     12.62 o 
  -2  11   5        2.70       -0.31     19.43 o 
  -1  11   5       18.52       33.75     22.76 o 
   0  11   5        0.36       -6.09     14.82 o 
   1  11   5        2.88      -15.28     12.37 o 
   2  11   5        3.92       15.62     12.85 o 
   3  11   5       16.16       24.26      9.10 o 
 -15   0   6       24.07       31.51     19.79 o 
 -14   0   6        2.11       10.78     19.22 o 
 -13   0   6        0.93      -10.05     16.09 o 
 -12   0   6        2.50        5.31      9.48 o 
 -11   0   6     1012.46     1032.36     91.90 o 
 -10   0   6      989.19     1049.57     92.24 o 
  -9   0   6      169.56      227.67     22.92 o 
  -8   0   6      413.96      328.28     31.19 o 
  -7   0   6      386.82      408.32     37.65 o 
  -6   0   6      534.41      523.90     47.36 o 
  -5   0   6        0.67        4.99      5.76 o 
  -4   0   6       32.23       26.89      6.71 o 
  -3   0   6      538.03      586.85     52.31 o 
  -2   0   6     1440.97     1279.75    111.77 o 
  -1   0   6     4041.05     3997.65    284.51 o 
   0   0   6     4477.20     4469.55    318.17 o 
   1   0   6     1501.11     1618.51    115.76 o 
   2   0   6     3790.51     3628.93    258.03 o 
   3   0   6      453.10      461.79     33.85 o 
   4   0   6      820.65      799.11     57.79 o 
   5   0   6      437.61      439.92     32.57 o 
   6   0   6      113.90      163.80     21.15 o 
   7   0   6       66.82      105.40     10.30 o 
   8   0   6      890.99      880.90     64.14 o 
   9   0   6        0.87       13.33      7.93 o 
  10   0   6        1.07        7.47     16.80 o 
  11   0   6       14.33       22.15      9.97 o 
  12   0   6       99.72      108.66     15.84 o 
  13   0   6      128.56      119.94     28.49 o 
  14   0   6      128.75      167.85     34.11 o 
  15   0   6        2.92       32.08     23.70 o 
 -15   1   6       20.17       22.46     15.05 o 
 -14   1   6       32.43       44.67     13.58 o 
 -13   1   6        6.47       20.92      9.53 o 
 -12   1   6      216.01      206.66     18.69 o 
 -11   1   6      153.80      155.83     12.98 o 
 -10   1   6        2.83       -0.27      5.92 o 
  -9   1   6       41.62       32.36      6.55 o 
  -8   1   6       11.34        8.70      5.27 o 
  -7   1   6      101.64      111.14      9.46 o 
  -6   1   6      284.21      262.44     17.64 o 
  -5   1   6      879.99      845.63     47.24 o 
  -4   1   6     3786.33     3659.04    178.93 o 
  -3   1   6      267.39      203.09     19.98 o 
  -2   1   6       30.28       42.71      7.87 o 
  -1   1   6       12.27       35.73      7.59 o 
   0   1   6      137.09      222.16     16.87 o 
   1   1   6      193.55      179.18     17.45 o 
   2   1   6      562.67      572.89     41.39 o 
   3   1   6     2758.09     2599.07    130.66 o 
   4   1   6      918.45      950.57     54.40 o 
   5   1   6      354.89      368.91     25.54 o 
   6   1   6      298.70      223.02     17.80 o 
   7   1   6       61.31       88.53     15.23 o 
   8   1   6      153.35      156.85     18.39 o 
   9   1   6      536.91      510.07     31.74 o 
  10   1   6        4.74       -0.23      7.85 o 
  11   1   6      302.58      295.65     25.27 o 
  12   1   6      160.97      153.44     16.08 o 
  13   1   6       12.53       20.82     10.21 o 
  14   1   6       26.25        6.47     10.65 o 
  15   1   6        0.19        2.97     16.57 o 
 -15   2   6       23.67       36.58     15.03 o 
 -14   2   6       14.12       25.65     10.37 o 
 -13   2   6        0.66       -9.57      9.18 o 
 -12   2   6       43.34       33.26      9.13 o 
 -11   2   6       38.32       39.33      9.21 o 
 -10   2   6       17.97       17.97      6.69 o 
  -9   2   6       58.96       73.79     15.63 o 
  -8   2   6      308.26      263.23     18.09 o 
  -7   2   6      874.96      876.12     48.84 o 
  -6   2   6        2.90        6.52      3.54 o 
  -5   2   6      753.70      710.95     35.48 o 
  -4   2   6      185.21      200.76     12.44 o 
  -3   2   6      413.45      389.28     22.04 o 
  -2   2   6      305.35      323.91     18.66 o 
  -1   2   6      220.26      251.83     14.86 o 
   0   2   6      352.83      379.01     19.50 o 
   1   2   6       22.27       66.45      6.78 o 
   2   2   6      560.66      617.22     31.32 o 
   3   2   6       67.42       55.24      6.36 o 
   4   2   6      719.04      787.85     57.23 o 
   5   2   6     1621.31     1609.61     80.49 o 
   6   2   6      736.38      729.26     37.50 o 
   7   2   6      553.22      569.54     32.75 o 
   8   2   6     1116.33     1064.92     67.36 o 
   9   2   6      156.73      158.24     12.97 o 
  10   2   6       17.65       15.06      6.82 o 
  11   2   6       35.89       22.79      9.59 o 
  12   2   6       66.34       79.61     12.06 o 
  13   2   6       61.07       64.82     12.36 o 
  14   2   6       11.71        9.94     15.54 o 
 -14   3   6        0.82       -3.37     10.47 o 
 -13   3   6       45.50       28.79     10.75 o 
 -12   3   6        6.53      -10.33      8.28 o 
 -11   3   6       59.94       56.40     11.01 o 
 -10   3   6       49.78       39.25      9.18 o 
  -9   3   6      177.38      203.43     16.07 o 
  -8   3   6        6.43       11.90      4.93 o 
  -7   3   6      306.99      287.22     15.34 o 
  -6   3   6      322.85      344.13     18.10 o 
  -5   3   6       29.79       47.07      5.32 o 
  -4   3   6       69.43       92.84     10.77 o 
  -3   3   6       18.46       43.51      4.69 o 
  -2   3   6      420.29      333.82     25.23 o 
  -1   3   6       40.45       71.06     12.53 o 
   0   3   6      945.46      951.88     86.10 o 
   1   3   6      568.21      419.69     31.06 o 
   2   3   6     2009.38     2029.31    101.58 o 
   3   3   6      252.17      244.37     22.97 o 
   4   3   6     1802.91     1702.00     94.54 o 
   5   3   6      503.35      475.67     27.69 o 
   6   3   6       64.02       84.27      8.30 o 
   7   3   6       15.52       11.75      6.21 o 
   8   3   6       64.11       76.70      8.53 o 
   9   3   6      321.25      336.96     23.46 o 
  10   3   6      174.95      190.25     15.10 o 
  11   3   6       61.73       71.94     10.94 o 
  12   3   6       73.60       60.77     12.33 o 
  13   3   6        0.64      -14.79      9.86 o 
  14   3   6       28.12       18.71     11.30 o 
 -14   4   6       31.29       30.22     11.93 o 
 -13   4   6        3.50        3.90     10.01 o 
 -12   4   6        2.40        0.14      9.41 o 
 -11   4   6        6.25        8.19      8.86 o 
 -10   4   6        6.22       -4.16      8.03 o 
  -9   4   6      244.16      287.94     20.39 o 
  -8   4   6      664.74      666.71     38.13 o 
  -7   4   6        5.24        6.47      4.35 o 
  -6   4   6       21.55       25.18      6.15 o 
  -5   4   6        6.67       12.39      5.27 o 
  -4   4   6      129.35       93.02      9.48 o 
  -3   4   6      150.06      128.54     11.58 o 
  -2   4   6      129.95       84.90      8.54 o 
  -1   4   6     1726.04     1786.64     90.39 o 
   0   4   6      998.71     1022.68     52.22 o 
   1   4   6      840.80      851.73     43.58 o 
   2   4   6      348.29      341.13     20.13 o 
   3   4   6       22.61       18.35      4.52 o 
   4   4   6      274.33      295.16     17.83 o 
   5   4   6       56.31       61.47      7.45 o 
   6   4   6       46.56       72.39     10.35 o 
   7   4   6       21.68       21.70      6.54 o 
   8   4   6       19.58       26.00      6.80 o 
   9   4   6       25.22       18.54      7.97 o 
  10   4   6        1.52       -4.35      7.27 o 
  11   4   6       14.33       20.41      7.88 o 
  12   4   6       11.96       19.62      8.62 o 
  13   4   6        4.02        9.64     10.53 o 
  14   4   6       24.77        4.45     11.80 o 
 -13   5   6       62.17       66.47     13.20 o 
 -12   5   6        2.01        5.62     10.28 o 
 -11   5   6        5.53        9.98      9.31 o 
 -10   5   6        3.14        3.93      7.77 o 
  -9   5   6       35.12       23.40     11.07 o 
  -8   5   6      523.68      523.62     29.69 o 
  -7   5   6      676.34      698.07     35.27 o 
  -6   5   6       32.53       30.97      5.51 o 
  -5   5   6      300.19      272.90     16.94 o 
  -4   5   6      801.99      730.15     41.25 o 
  -3   5   6      260.47      238.85     14.95 o 
  -2   5   6      807.12      751.37     42.35 o 
  -1   5   6     1028.53      937.32     51.99 o 
   0   5   6      346.60      307.13     18.44 o 
   1   5   6       22.88       35.40      5.13 o 
   2   5   6       30.45       48.33      5.70 o 
   3   5   6       99.13      172.95     14.90 o 
   4   5   6        4.23       15.93      6.83 o 
   5   5   6       45.31       89.89     24.97 o 
   6   5   6       19.04       30.89     13.69 o 
   7   5   6       11.56       28.22     11.19 o 
   8   5   6       12.56       12.31      7.26 o 
   9   5   6       34.24       31.28      7.89 o 
  10   5   6      158.31      166.06     14.79 o 
  11   5   6        0.51      -12.71      8.47 o 
  12   5   6       21.94       22.09      9.32 o 
  13   5   6        8.59        2.42      9.51 o 
 -13   6   6        0.51        5.63     14.83 o 
 -12   6   6       27.51       45.28     15.62 o 
 -11   6   6        2.83       -0.96     10.52 o 
 -10   6   6       41.49       50.50      9.47 o 
  -9   6   6       20.79       10.07      6.94 o 
  -8   6   6      141.49      124.33     10.32 o 
  -7   6   6        1.28       -5.98      5.51 o 
  -6   6   6       52.94       54.23      6.89 o 
  -5   6   6       32.74       36.06      5.95 o 
  -4   6   6        0.14       -1.96      5.12 o 
  -3   6   6        0.25       -2.16      4.73 o 
  -2   6   6       27.30       43.04      6.74 o 
  -1   6   6      613.11      548.42     34.99 o 
   0   6   6      293.19      271.75     17.41 o 
   1   6   6        0.15       10.67      5.10 o 
   2   6   6      377.81      432.40     32.63 o 
   3   6   6        3.86        0.28      5.92 o 
   4   6   6        1.21        2.62      8.70 o 
   5   6   6       72.52       95.45     10.00 o 
   6   6   6        9.96       18.28      7.21 o 
   7   6   6      124.51      108.71     11.29 o 
   8   6   6       14.05        6.92      7.72 o 
   9   6   6       39.68       39.05      8.92 o 
  10   6   6       25.99       17.95      8.72 o 
  11   6   6       22.89       26.54      9.26 o 
  12   6   6        2.34      -12.92      8.61 o 
 -12   7   6        4.00      -14.87     12.90 o 
 -11   7   6        0.12      -16.27     10.85 o 
 -10   7   6        3.40        4.33     10.28 o 
  -9   7   6        5.28       17.50      8.25 o 
  -8   7   6      102.25      120.25     10.38 o 
  -7   7   6       20.24       21.60      8.38 o 
  -6   7   6       22.60       15.54      7.03 o 
  -5   7   6      187.86      201.60     13.60 o 
  -4   7   6        1.26        8.64      6.16 o 
  -3   7   6      394.59      347.94     24.33 o 
  -2   7   6      564.79      570.79     36.90 o 
  -1   7   6      652.06      650.11     60.80 o 
   0   7   6       41.31       55.53     20.60 o 
   1   7   6      384.12      389.77     20.55 o 
   2   7   6       15.33       16.95      7.04 o 
   3   7   6       27.71       28.49      7.07 o 
   4   7   6      159.97      167.75     14.20 o 
   5   7   6        0.45       -4.77      6.71 o 
   6   7   6        6.71        0.98      7.26 o 
   7   7   6        5.15       -4.94      7.76 o 
   8   7   6        9.22       13.62      8.89 o 
   9   7   6       63.45       59.87     10.39 o 
  10   7   6        1.62       -5.45      9.19 o 
  11   7   6        9.48       -1.86      9.72 o 
 -10   8   6        2.11       -6.92      9.26 o 
  -9   8   6        0.76       -6.70      8.53 o 
  -8   8   6       31.14       47.00      9.70 o 
  -7   8   6        0.35       -8.60     10.96 o 
  -6   8   6       29.83       41.86     10.95 o 
  -5   8   6       28.58       41.15      9.26 o 
  -4   8   6       12.55        3.06      6.81 o 
  -3   8   6        3.16       -1.68      6.58 o 
  -2   8   6       24.58       24.24      7.04 o 
  -1   8   6        4.20        9.01      6.53 o 
   0   8   6        0.27       -7.09      7.05 o 
   1   8   6       81.77       73.07     11.93 o 
   2   8   6        0.90       -3.07      5.95 o 
   3   8   6       14.05       14.69      7.36 o 
   4   8   6       25.40       23.12      8.12 o 
   5   8   6       86.75       85.05     10.70 o 
   6   8   6       21.47        6.53      8.20 o 
   7   8   6        0.35      -11.57      8.03 o 
   8   8   6       67.55       68.69     10.88 o 
   9   8   6       10.74      -10.52      9.16 o 
  10   8   6        0.08      -10.33      9.33 o 
  -9   9   6       12.21        0.77     14.40 o 
  -8   9   6        4.85        1.83     10.82 o 
  -7   9   6        0.36        3.94     13.13 o 
  -6   9   6       17.40       12.51     12.12 o 
  -5   9   6       18.81       21.14     12.79 o 
  -4   9   6       14.49       17.38     12.89 o 
  -3   9   6       82.46       53.23      8.91 o 
  -2   9   6        0.38       -4.66      6.98 o 
  -1   9   6        2.62       -2.32      7.17 o 
   0   9   6        0.49       -3.27      8.85 o 
   1   9   6       28.04       19.83      9.53 o 
   2   9   6       15.70        7.92      9.70 o 
   3   9   6        0.41       -5.52      7.78 o 
   4   9   6        1.01       -1.75      8.32 o 
   5   9   6        2.78        5.69      9.40 o 
   6   9   6        9.53       20.00      9.26 o 
   7   9   6       16.66       22.82     10.37 o 
   8   9   6       10.46       14.67     16.00 o 
  -6  10   6        0.00       -2.43     14.02 o 
  -5  10   6        5.83        9.19     14.01 o 
  -4  10   6        2.46       -9.05     12.81 o 
  -3  10   6        0.42        0.33     14.37 o 
  -2  10   6        4.73       -9.32      9.89 o 
  -1  10   6       23.32       18.73      9.44 o 
   0  10   6        7.39        2.69      9.91 o 
   1  10   6        7.09       11.67     11.54 o 
   2  10   6        3.23       -3.51     10.43 o 
   3  10   6       82.71      115.78     21.09 o 
   4  10   6        6.08        6.42      9.86 o 
   5  10   6        3.42        9.50      9.82 o 
   6  10   6       20.55       31.25     10.70 o 
   0  11   6        5.72        3.82     27.84 o 
 -14   1   7        0.26        8.43     13.76 o 
 -13   1   7        2.87       -2.05      9.67 o 
 -12   1   7       22.19       22.99      9.11 o 
 -11   1   7       11.21        2.28      6.72 o 
 -10   1   7        3.58        9.59      6.90 o 
  -9   1   7        9.31       17.69      6.34 o 
  -8   1   7       57.90       64.79      7.73 o 
  -7   1   7      541.74      509.36     32.65 o 
  -6   1   7       81.59      109.72     11.88 o 
  -5   1   7        4.17       36.94     14.11 o 
  -4   1   7      484.48      539.06     55.34 o 
  -3   1   7      104.98      178.58     12.90 o 
  -2   1   7      776.28      750.54     41.91 o 
  -1   1   7     1000.41      950.17     53.15 o 
   0   1   7     1267.57     1324.73     67.01 o 
   1   1   7       27.01       47.01      7.71 o 
   2   1   7      761.51      787.55     52.92 o 
   3   1   7      266.67      213.47     17.17 o 
   4   1   7       69.39       58.23      9.37 o 
   5   1   7       19.03       14.55      3.94 o 
   6   1   7      190.04      198.21     11.64 o 
   7   1   7       93.43      116.08      7.87 o 
   8   1   7        2.53        8.34      5.15 o 
   9   1   7       20.17       22.94      6.82 o 
  10   1   7        5.44       13.80      8.66 o 
  11   1   7        0.05       14.50      9.33 o 
  12   1   7        0.06      -10.03      9.20 o 
  13   1   7       12.92        4.74      9.99 o 
  14   1   7       24.55        9.68     15.26 o 
 -14   2   7        6.47        2.93     10.72 o 
 -13   2   7       14.97       14.22     16.73 o 
 -12   2   7        2.35        6.66      9.29 o 
 -11   2   7      174.48      175.15     16.71 o 
 -10   2   7       70.26       74.58      9.19 o 
  -9   2   7       89.73       76.97      8.72 o 
  -8   2   7      697.52      660.59     42.10 o 
  -7   2   7      105.32      127.35     19.45 o 
  -6   2   7       46.69       52.11     11.81 o 
  -5   2   7       87.33       85.63     17.36 o 
  -4   2   7      169.02      129.26     19.04 o 
  -3   2   7       16.16       45.62     10.89 o 
  -2   2   7        3.82       49.53     14.08 o 
  -1   2   7       74.22       52.76      6.56 o 
   0   2   7     1086.01      872.25     63.22 o 
   1   2   7       99.90      124.10     12.10 o 
   2   2   7      331.29      318.84     17.21 o 
   3   2   7      253.17      253.25     14.10 o 
   4   2   7      478.50      498.55     39.85 o 
   5   2   7      116.58       92.75     24.92 o 
   6   2   7      294.41      192.57     15.92 o 
   7   2   7       95.93      124.71     21.10 o 
   8   2   7       31.48       44.87     16.08 o 
   9   2   7        0.33       -2.10      6.60 o 
  10   2   7        8.96       12.34      7.09 o 
  11   2   7       13.77        9.80      9.11 o 
  12   2   7        2.99      -13.97      9.31 o 
  13   2   7       10.02       16.15     10.50 o 
  14   2   7        0.01        0.35     11.25 o 
 -14   3   7        0.09       -0.68     10.93 o 
 -13   3   7        0.30      -12.76     10.39 o 
 -12   3   7        0.19      -14.26      9.51 o 
 -11   3   7       41.64       49.78     10.16 o 
 -10   3   7       58.74       55.01      9.83 o 
  -9   3   7      510.82      504.03     32.97 o 
  -8   3   7        2.60        8.24      6.01 o 
  -7   3   7       93.68      108.58     17.01 o 
  -6   3   7      739.42      771.80     71.37 o 
  -5   3   7      122.56      160.89     26.98 o 
  -4   3   7      635.31      649.01     42.13 o 
  -3   3   7       88.09      101.80      7.62 o 
  -2   3   7        0.27        8.80      4.05 o 
  -1   3   7      409.66      401.53     23.23 o 
   0   3   7        1.90       19.30      4.34 o 
   1   3   7       85.52      110.61     15.44 o 
   2   3   7        0.25        5.14      3.47 o 
   3   3   7        6.57       17.10      6.48 o 
   4   3   7       66.03       80.28     13.91 o 
   5   3   7      168.98      183.39     12.02 o 
   6   3   7      104.90      119.62     10.57 o 
   7   3   7       26.76       34.77      6.61 o 
   8   3   7       25.82       27.39      7.83 o 
   9   3   7       35.59       27.89      8.75 o 
  10   3   7       10.65       14.54      7.81 o 
  11   3   7       36.57       58.11      9.76 o 
  12   3   7        1.33      -10.96     10.34 o 
  13   3   7       65.05       47.40     12.40 o 
  14   3   7       44.13       36.55     13.17 o 
 -13   4   7        1.58       -3.59     10.14 o 
 -12   4   7       32.13       34.40     11.22 o 
 -11   4   7        3.53       -0.51     11.30 o 
 -10   4   7       85.10       81.36     11.90 o 
  -9   4   7        1.33       10.24     11.42 o 
  -8   4   7        1.45        0.53      6.40 o 
  -7   4   7      117.85      117.87     14.94 o 
  -6   4   7       15.28       25.39      7.55 o 
  -5   4   7       73.91      116.91     14.75 o 
  -4   4   7      311.81      312.53     18.84 o 
  -3   4   7      581.11      552.52     31.78 o 
  -2   4   7       40.46       43.89      5.45 o 
  -1   4   7       37.38       39.85      5.32 o 
   0   4   7       17.42       27.18      4.65 o 
   1   4   7        0.59       25.08      4.99 o 
   2   4   7       21.03       45.40      5.67 o 
   3   4   7       67.96       80.10      7.32 o 
   4   4   7        7.86       11.87      4.91 o 
   5   4   7       50.65       45.08     11.50 o 
   6   4   7       70.11       77.50      8.82 o 
   7   4   7       91.02       81.34      9.34 o 
   8   4   7      169.31      180.97     14.84 o 
   9   4   7       51.78       63.35      9.23 o 
  10   4   7      108.65       98.48     11.29 o 
  11   4   7        7.56       -0.32      7.98 o 
  12   4   7       34.26       20.64      8.85 o 
  13   4   7        7.80      -12.74     11.16 o 
 -13   5   7       40.98       45.82     12.92 o 
 -12   5   7        2.53       -5.11     10.14 o 
 -11   5   7        0.73       -6.24      9.32 o 
 -10   5   7        6.63       13.12      9.29 o 
  -9   5   7        0.64       -2.94      8.57 o 
  -8   5   7      183.70      222.94     19.41 o 
  -7   5   7       41.25       31.65      5.55 o 
  -6   5   7       26.60       23.17      5.69 o 
  -5   5   7        6.30       10.19      5.31 o 
  -4   5   7        0.56       -0.43      4.66 o 
  -3   5   7      189.72      191.34     12.55 o 
  -2   5   7      125.70      125.51      9.47 o 
  -1   5   7       26.41       38.03      7.48 o 
   0   5   7      451.43      455.19     29.49 o 
   1   5   7      136.81      156.19     25.62 o 
   2   5   7       33.94       35.35      8.77 o 
   3   5   7       29.59       30.26      5.94 o 
   4   5   7      210.16      196.30     22.36 o 
   5   5   7        4.00       10.42      6.62 o 
   6   5   7      210.75      227.50     17.13 o 
   7   5   7      111.05      114.19     11.55 o 
   8   5   7       23.53       26.12      9.92 o 
   9   5   7       13.62        9.55      7.46 o 
  10   5   7        2.14        2.17      8.09 o 
  11   5   7        0.42        3.74      8.83 o 
  12   5   7       44.15       27.34     11.84 o 
 -12   6   7       38.77       45.57     16.44 o 
 -11   6   7        0.83       -3.02     10.28 o 
 -10   6   7       17.77        8.29      9.47 o 
  -9   6   7        0.04        5.49      8.90 o 
  -8   6   7       34.41       16.65      6.92 o 
  -7   6   7      116.93      123.97     10.24 o 
  -6   6   7       22.71       27.64      6.51 o 
  -5   6   7       26.71       19.38      5.87 o 
  -4   6   7        9.08       15.86      5.51 o 
  -3   6   7       34.83       22.05      7.70 o 
  -2   6   7        3.60       12.04      6.29 o 
  -1   6   7        4.65       13.22      6.10 o 
   0   6   7        4.13        8.21      6.36 o 
   1   6   7      550.33      580.83     37.63 o 
   2   6   7      183.45      218.15     16.14 o 
   3   6   7     1292.52     1287.13     81.31 o 
   4   6   7      212.47      207.76     16.26 o 
   5   6   7       99.93      117.81     16.92 o 
   6   6   7       45.08       53.61      9.06 o 
   7   6   7        0.17       10.40      7.93 o 
   8   6   7       23.33       22.55      8.53 o 
   9   6   7       26.53       25.20      8.49 o 
  10   6   7       16.85        3.21      8.54 o 
  11   6   7       19.65       13.34      9.62 o 
  12   6   7        6.57       17.14      9.81 o 
 -11   7   7        0.11       -6.44     13.31 o 
 -10   7   7        2.53       -7.48     13.24 o 
  -9   7   7       20.56       22.97      7.86 o 
  -8   7   7       10.34        3.60      7.21 o 
  -7   7   7      406.68      365.69     29.20 o 
  -6   7   7        4.16       -2.55      8.17 o 
  -5   7   7       10.94        8.80      6.75 o 
  -4   7   7       12.89       19.76      7.26 o 
  -3   7   7      110.48      143.82     12.32 o 
  -2   7   7      586.36      549.08     35.97 o 
  -1   7   7       37.94       51.96      7.70 o 
   0   7   7      253.19      276.33     21.12 o 
   1   7   7      151.47      162.64     13.47 o 
   2   7   7       36.67       30.68      8.87 o 
   3   7   7       24.32       34.91     13.32 o 
   4   7   7        4.26       10.70      7.40 o 
   5   7   7        4.90       -0.58      7.67 o 
   6   7   7        5.15        3.67      7.76 o 
   7   7   7       55.86       62.05     10.00 o 
   8   7   7       24.47       34.07      9.63 o 
   9   7   7       30.84       39.46     10.36 o 
  10   7   7       18.91        0.39      9.63 o 
  -9   8   7        1.61       -1.81     10.98 o 
  -8   8   7        1.64        9.49     10.64 o 
  -7   8   7        7.78       21.04      9.41 o 
  -6   8   7      199.78      204.81     19.09 o 
  -5   8   7       37.39       37.39      9.68 o 
  -4   8   7       71.66       76.12      9.70 o 
  -3   8   7       89.41       92.46     10.34 o 
  -2   8   7       40.83       35.95      8.13 o 
  -1   8   7      159.29      154.93     13.18 o 
   0   8   7      143.93      139.33     12.63 o 
   1   8   7        7.05       17.13      9.66 o 
   2   8   7       44.95       38.51     13.83 o 
   3   8   7        0.34        8.72      9.24 o 
   4   8   7       10.18       13.10      9.95 o 
   5   8   7       20.02       18.51      9.08 o 
   6   8   7        3.53       -8.80      8.86 o 
   7   8   7       27.70       45.05     10.50 o 
   8   8   7       20.90        8.50      9.90 o 
   9   8   7       66.81       97.66     13.11 o 
  -7   9   7       29.75       38.62     14.13 o 
  -6   9   7       38.46       29.77     13.72 o 
  -5   9   7        6.22       -5.85     12.83 o 
  -4   9   7        0.72        7.81      9.66 o 
  -3   9   7        0.07       13.05      8.23 o 
  -2   9   7       15.64       23.91      8.55 o 
  -1   9   7       30.56       35.23      8.72 o 
   0   9   7       35.15       48.37     11.43 o 
   1   9   7        0.73      -10.48      9.54 o 
   2   9   7        8.49        5.72     10.40 o 
   3   9   7        0.21      -14.57      9.72 o 
   4   9   7       97.35       87.51     16.15 o 
   5   9   7        5.58        7.09     11.02 o 
   6   9   7       19.54       21.73      9.66 o 
   7   9   7       34.72       31.31     10.95 o 
  -4  10   7        0.54       -5.89     13.31 o 
  -3  10   7       61.55       81.21     25.28 o 
  -2  10   7       55.35       60.72     10.20 o 
  -1  10   7       15.70       -7.48      9.88 o 
   0  10   7       82.50       89.50     13.56 o 
   1  10   7       79.25       76.91     14.48 o 
   2  10   7       12.74       14.37     11.22 o 
   3  10   7       54.31       70.94     13.47 o 
   4  10   7       57.87       51.03     16.40 o 
 -14   0   8        0.87        6.72     20.78 o 
 -13   0   8        4.49       11.30     19.37 o 
 -12   0   8        7.33       15.56     15.96 o 
 -11   0   8        5.39        7.58     10.23 o 
 -10   0   8        1.49        2.86      9.95 o 
  -9   0   8      119.75      135.48     17.07 o 
  -8   0   8      580.98      522.64     48.00 o 
  -7   0   8      476.62      476.92     44.37 o 
  -6   0   8       56.28       57.81     20.28 o 
  -5   0   8      315.17      314.29     30.45 o 
  -4   0   8      169.32      205.47     21.36 o 
  -3   0   8        5.53       33.25      8.64 o 
  -2   0   8       74.25      100.80     19.40 o 
  -1   0   8      136.59      142.95     15.89 o 
   0   0   8       45.72       68.93      7.75 o 
   1   0   8       25.43       57.05      9.40 o 
   2   0   8      829.23      871.44     63.00 o 
   3   0   8      261.05      252.26     20.00 o 
   4   0   8      332.16      312.74     24.32 o 
   5   0   8     1163.07     1191.62     85.51 o 
   6   0   8      375.34      403.98     30.98 o 
   7   0   8      667.97      663.45     49.02 o 
   8   0   8      588.02      581.69     43.02 o 
   9   0   8       14.33       21.15     10.07 o 
  10   0   8       47.70       39.42     19.43 o 
  11   0   8       13.82       39.48     20.52 o 
  12   0   8       62.25       79.73     25.15 o 
  13   0   8       53.61       44.32     24.16 o 
 -14   1   8       41.78       54.03     16.75 o 
 -13   1   8       18.67       17.13     10.21 o 
 -12   1   8       18.08       10.02      9.56 o 
 -11   1   8      101.03      113.95     11.77 o 
 -10   1   8      289.59      311.60     22.15 o 
  -9   1   8       63.31       48.86      8.04 o 
  -8   1   8       62.83       59.73      8.14 o 
  -7   1   8      207.61      200.08     15.49 o 
  -6   1   8        2.37        9.15      5.80 o 
  -5   1   8      310.65      266.70     18.48 o 
  -4   1   8        6.32       14.24      5.76 o 
  -3   1   8      176.62      195.15     31.26 o 
  -2   1   8        1.56       11.58      5.34 o 
  -1   1   8       20.37       13.82      4.85 o 
   0   1   8      153.56      112.10     10.48 o 
   1   1   8      543.41      399.87     30.36 o 
   2   1   8     1070.16     1104.79     55.63 o 
   3   1   8      227.73      253.82     17.62 o 
   4   1   8      314.74      297.44     23.80 o 
   5   1   8      410.59      366.74     19.61 o 
   6   1   8        5.03       -3.87      4.16 o 
   7   1   8        4.83        8.70      4.77 o 
   8   1   8      367.63      356.09     24.73 o 
   9   1   8       69.49       86.62      9.76 o 
  10   1   8      104.68      142.71     18.70 o 
  11   1   8      198.80      185.63     18.51 o 
  12   1   8       17.88       20.56     14.90 o 
  13   1   8        0.32       18.36     27.26 o 
 -13   2   8        5.23        7.80     10.51 o 
 -12   2   8       18.06       12.84     10.55 o 
 -11   2   8       70.69       88.86     12.62 o 
 -10   2   8       38.22       60.86      8.84 o 
  -9   2   8      159.77      150.78     12.98 o 
  -8   2   8      175.30      166.50     13.47 o 
  -7   2   8       46.86       45.71      7.65 o 
  -6   2   8      140.46      141.87     12.01 o 
  -5   2   8      174.18      194.13     22.63 o 
  -4   2   8      319.06      333.15     22.49 o 
  -3   2   8       69.25       79.60      8.06 o 
  -2   2   8     1598.00     1598.41     88.26 o 
  -1   2   8     2669.43     2720.19    149.83 o 
   0   2   8     1669.43     1627.50     90.07 o 
   1   2   8      656.76      686.58     38.55 o 
   2   2   8     1101.29     1083.68     54.86 o 
   3   2   8       35.65       56.95      5.36 o 
   4   2   8      173.65      192.46     11.35 o 
   5   2   8        6.96       43.23      7.85 o 
   6   2   8       71.56       78.96      7.46 o 
   7   2   8       94.08      106.76     10.43 o 
   8   2   8      118.86      122.89     11.34 o 
   9   2   8        0.97       -5.21      6.74 o 
  10   2   8        7.35        4.22      7.66 o 
  11   2   8       31.50       28.20     10.66 o 
  12   2   8       73.43       88.14     18.09 o 
  13   2   8        1.87       21.61     11.58 o 
 -13   3   8       13.59       21.70     11.91 o 
 -12   3   8        0.39       -4.60     10.59 o 
 -11   3   8        4.10       13.64      9.59 o 
 -10   3   8       10.20       16.30      9.23 o 
  -9   3   8        0.47       -0.75      7.29 o 
  -8   3   8      232.05      224.97     17.26 o 
  -7   3   8       25.00       23.74      6.76 o 
  -6   3   8      113.13      129.70     11.29 o 
  -5   3   8      874.33      805.36     50.91 o 
  -4   3   8      558.66      518.30     33.37 o 
  -3   3   8       28.89       32.21      9.97 o 
  -2   3   8      759.28      708.44     39.52 o 
  -1   3   8      136.53      148.12     14.93 o 
   0   3   8       14.96       23.94      5.16 o 
   1   3   8        4.04       14.87      4.49 o 
   2   3   8      180.27      192.75     12.41 o 
   3   3   8      797.24      718.52     40.49 o 
   4   3   8      173.93      172.17     23.21 o 
   5   3   8        3.03        3.59      8.35 o 
   6   3   8       25.89       29.91      7.14 o 
   7   3   8       10.70       14.86     11.00 o 
   8   3   8       74.68       71.98     15.33 o 
   9   3   8       56.20       29.40      8.31 o 
  10   3   8        2.13        6.13      8.09 o 
  11   3   8      108.16      123.99     12.76 o 
  12   3   8        7.55       18.73     10.85 o 
  13   3   8       11.21        2.19     11.75 o 
 -13   4   8        1.13       -6.75     10.93 o 
 -12   4   8        0.69      -15.58     10.61 o 
 -11   4   8       13.73       17.52     10.27 o 
 -10   4   8       50.14       65.71     13.58 o 
  -9   4   8       10.42       11.00      9.14 o 
  -8   4   8       29.07       24.69      7.59 o 
  -7   4   8      161.20      186.72     14.61 o 
  -6   4   8      158.06      161.53     17.30 o 
  -5   4   8       67.54       72.21     15.29 o 
  -4   4   8      172.50      203.01     13.40 o 
  -3   4   8       62.96       71.16      7.29 o 
  -2   4   8        1.70       16.22      5.36 o 
  -1   4   8      297.08      285.56     17.54 o 
   0   4   8      152.53      178.55     13.40 o 
   1   4   8       39.80       39.88      9.27 o 
   2   4   8       61.24       73.07     15.11 o 
   3   4   8        1.24       10.79      5.74 o 
   4   4   8      318.15      357.59     21.53 o 
   5   4   8      189.95      239.56     17.71 o 
   6   4   8        9.41        8.59      6.91 o 
   7   4   8      333.31      347.02     24.10 o 
   8   4   8       26.96       27.21      7.95 o 
   9   4   8       38.34       44.31      9.17 o 
  10   4   8        6.70       14.40      8.46 o 
  11   4   8        1.01       -5.35      8.87 o 
  12   4   8       30.17       21.26     12.18 o 
 -12   5   8        7.81        2.34     10.29 o 
 -11   5   8        9.26        6.85      9.90 o 
 -10   5   8        5.19       15.87     10.29 o 
  -9   5   8        0.24        6.74      9.36 o 
  -8   5   8       13.24       15.03      7.44 o 
  -7   5   8       44.85       40.94      7.98 o 
  -6   5   8       36.70       27.46      7.25 o 
  -5   5   8       52.38       60.58      7.89 o 
  -4   5   8        1.64       17.04      5.42 o 
  -3   5   8      270.96      261.16     25.75 o 
  -2   5   8        4.75       13.11      6.25 o 
  -1   5   8       88.33      148.98     17.36 o 
   0   5   8       50.46       69.32     15.53 o 
   1   5   8       10.07       17.15      7.32 o 
   2   5   8       30.13       33.26      6.80 o 
   3   5   8      185.02      182.46     14.17 o 
   4   5   8      224.00      229.56     17.21 o 
   5   5   8      213.42      192.91     21.54 o 
   6   5   8        2.29       -6.22      7.11 o 
   7   5   8       67.62       79.29     12.34 o 
   8   5   8       90.32      103.91     11.38 o 
   9   5   8       58.46       54.16     11.11 o 
  10   5   8        7.32        5.06      8.73 o 
  11   5   8       51.71       53.48     10.64 o 
  12   5   8       26.48        9.53     10.03 o 
 -11   6   8       14.62        9.15     11.42 o 
 -10   6   8        0.25      -14.59     10.04 o 
  -9   6   8        5.18       11.10      9.64 o 
  -8   6   8        0.11      -12.96      8.64 o 
  -7   6   8        1.47        3.72      7.44 o 
  -6   6   8       43.94       35.64      8.69 o 
  -5   6   8       15.23       12.10     13.39 o 
  -4   6   8      192.39      228.73     33.63 o 
  -3   6   8        3.89       10.60      6.65 o 
  -2   6   8       26.94       29.41     10.58 o 
  -1   6   8      111.12      135.45     12.06 o 
   0   6   8       16.41        9.16      6.65 o 
   1   6   8        8.59        7.19      6.37 o 
   2   6   8       62.88       55.51      8.37 o 
   3   6   8        0.16       -1.88      7.39 o 
   4   6   8      178.89      157.37     15.79 o 
   5   6   8        0.73        2.05      7.40 o 
   6   6   8       55.45       52.50      9.67 o 
   7   6   8       13.74       20.57      8.78 o 
   8   6   8       10.44       12.23      8.44 o 
   9   6   8        2.73       -3.10      8.73 o 
  10   6   8       29.12       15.10      9.83 o 
  11   6   8        0.19       -1.40      9.38 o 
 -10   7   8        0.60       -4.88     10.85 o 
  -9   7   8       26.67       26.58     14.51 o 
  -8   7   8       89.43      100.97     13.70 o 
  -7   7   8       60.55       48.56     10.31 o 
  -6   7   8        1.32        0.94      8.49 o 
  -5   7   8      197.14      164.47     14.11 o 
  -4   7   8       13.78       16.76      7.37 o 
  -3   7   8       11.37        1.02      6.94 o 
  -2   7   8        7.64       12.22      7.52 o 
  -1   7   8       21.41       15.14      7.16 o 
   0   7   8        0.76        8.03      7.06 o 
   1   7   8        4.70       10.20      7.16 o 
   2   7   8       30.99       29.30      9.83 o 
   3   7   8       61.60       61.97     10.93 o 
   4   7   8        2.40       17.12      9.48 o 
   5   7   8       37.60       31.27     13.62 o 
   6   7   8        8.34       23.98     10.20 o 
   7   7   8       16.39       18.30      9.43 o 
   8   7   8        1.11      -13.31      8.87 o 
   9   7   8       12.65        6.83      9.85 o 
  -8   8   8        0.06        1.96     12.76 o 
  -7   8   8        0.99        3.11      9.52 o 
  -6   8   8        8.40        1.27      9.00 o 
  -5   8   8        0.51       -1.68      8.86 o 
  -4   8   8        3.32       -0.43      7.41 o 
  -3   8   8       12.27       17.02      7.78 o 
  -2   8   8       51.88       43.46      9.01 o 
  -1   8   8       59.39       49.35      8.80 o 
   0   8   8       75.45       67.53      9.65 o 
   1   8   8       26.55       36.75     10.51 o 
   2   8   8        2.39        5.24     10.12 o 
   3   8   8        0.64       -9.07      9.85 o 
   4   8   8       23.02       27.38     14.17 o 
   5   8   8        5.79        3.91     10.29 o 
   6   8   8       33.38       20.63     11.78 o 
   7   8   8        3.66      -10.51     10.69 o 
   8   8   8        2.98       14.83     10.43 o 
  -6   9   8        3.00       -5.09     13.70 o 
  -5   9   8       40.73       30.24     11.32 o 
  -4   9   8        0.37        5.42      9.71 o 
  -3   9   8       42.89       37.71      9.49 o 
  -2   9   8       90.88       88.49     15.65 o 
  -1   9   8        4.26       -1.71      8.40 o 
   0   9   8        2.27        0.02      9.62 o 
   1   9   8        0.84      -14.75     10.61 o 
   2   9   8       13.22        4.64     11.12 o 
   3   9   8       18.82       13.85     11.65 o 
   4   9   8        6.35        4.88     11.42 o 
   5   9   8        1.70        1.28     11.25 o 
   6   9   8        0.08       -9.98     10.61 o 
  -1  10   8       13.54        7.62     10.66 o 
   0  10   8        0.80       -1.27     10.78 o 
   1  10   8       70.90       56.63     13.28 o 
 -13   1   9        1.44        3.94     10.39 o 
 -12   1   9        0.19       -4.53      8.67 o 
 -11   1   9        1.78        7.40      8.49 o 
 -10   1   9       25.09       27.82      8.67 o 
  -9   1   9       43.35       34.12      9.35 o 
  -8   1   9       55.05       48.79      8.59 o 
  -7   1   9      305.34      307.33     21.70 o 
  -6   1   9      197.94      214.26     18.82 o 
  -5   1   9       44.80       52.92      7.71 o 
  -4   1   9       94.05      120.20     11.95 o 
  -3   1   9       54.88       60.65      8.19 o 
  -2   1   9       24.27       29.51      6.58 o 
  -1   1   9       23.46       34.69      6.62 o 
   0   1   9        9.26       13.86      6.62 o 
   1   1   9      121.02      136.21     17.03 o 
   2   1   9      148.67      150.85     21.00 o 
   3   1   9       22.00       25.27      7.70 o 
   4   1   9       35.26       42.09      5.34 o 
   5   1   9       81.24       91.08      7.29 o 
   6   1   9       17.74       10.75      4.89 o 
   7   1   9       11.15        9.55      6.58 o 
   8   1   9        0.40        5.37      6.82 o 
   9   1   9       17.68       16.22      9.03 o 
  10   1   9        0.97        9.23      9.37 o 
  11   1   9        7.75       15.49     13.80 o 
  12   1   9       10.76       16.10     14.66 o 
 -13   2   9        0.06        2.22     11.14 o 
 -12   2   9       61.42       74.77     21.00 o 
 -11   2   9       10.45       14.36      8.15 o 
 -10   2   9        4.80        1.56      7.68 o 
  -9   2   9       18.35       25.68      8.43 o 
  -8   2   9        2.19        6.81      6.99 o 
  -7   2   9        3.25       -3.56      6.89 o 
  -6   2   9      287.96      325.85     22.35 o 
  -5   2   9        1.50       11.72      6.45 o 
  -4   2   9       62.90       66.79      8.55 o 
  -3   2   9       13.15        8.60      7.10 o 
  -2   2   9      259.04      262.06     18.51 o 
  -1   2   9       27.72       43.09     10.15 o 
   0   2   9       24.37       47.88     17.08 o 
   1   2   9       17.75       12.90      5.02 o 
   2   2   9        0.07        4.91      4.92 o 
   3   2   9      208.54      203.74     13.12 o 
   4   2   9       52.64       78.36     12.87 o 
   5   2   9       10.71        8.32      5.31 o 
   6   2   9        5.55        6.54      6.53 o 
   7   2   9        5.13       -0.01      6.21 o 
   8   2   9       16.24       21.48      7.32 o 
   9   2   9       18.05       36.86     11.55 o 
  10   2   9       13.30       -7.52      9.37 o 
  11   2   9       26.75       24.78     14.09 o 
  12   2   9        0.43      -12.57     14.82 o 
 -12   3   9        0.19      -10.19     11.96 o 
 -11   3   9       12.94        5.63     10.20 o 
 -10   3   9       51.91       45.75      9.29 o 
  -9   3   9        0.66       -2.16      7.50 o 
  -8   3   9       37.92       34.68      8.91 o 
  -7   3   9       65.00       75.31     14.55 o 
  -6   3   9       12.76        6.85      8.78 o 
  -5   3   9        3.82        3.68      6.37 o 
  -4   3   9       50.69       49.15     13.04 o 
  -3   3   9       24.27       20.94      8.46 o 
  -2   3   9        5.00        1.57      5.89 o 
  -1   3   9      243.05      255.43     23.08 o 
   0   3   9      181.00      193.50     16.99 o 
   1   3   9       28.28       29.67      5.67 o 
   2   3   9       85.21       95.43     22.58 o 
   3   3   9       31.15       21.75      6.50 o 
   4   3   9      473.68      428.69     28.39 o 
   5   3   9       13.29       19.21      6.87 o 
   6   3   9       84.41       95.89     10.22 o 
   7   3   9      142.86      138.91     12.81 o 
   8   3   9        5.01        5.16      7.84 o 
   9   3   9        1.46        2.18      8.79 o 
  10   3   9        0.52        0.46      8.31 o 
  11   3   9        0.20      -14.37     10.38 o 
  12   3   9       29.08       18.54     12.03 o 
 -12   4   9       11.71       11.49     11.93 o 
 -11   4   9       11.54       24.56     13.48 o 
 -10   4   9       21.80       18.68     10.47 o 
  -9   4   9       23.99       39.31      8.99 o 
  -8   4   9        2.72        3.38      7.34 o 
  -7   4   9        5.41        2.79      7.13 o 
  -6   4   9       20.40       18.24      7.26 o 
  -5   4   9        0.59        7.90      6.68 o 
  -4   4   9        0.29        9.65      6.90 o 
  -3   4   9       56.88       70.77      8.74 o 
  -2   4   9       57.39       59.21      9.28 o 
  -1   4   9        4.95        0.80      6.18 o 
   0   4   9      279.48      293.99     20.46 o 
   1   4   9      226.80      240.12     17.46 o 
   2   4   9      365.45      375.33     29.25 o 
   3   4   9      418.46      419.40     27.99 o 
   4   4   9       68.05       85.96     11.71 o 
   5   4   9       21.22        3.87     15.45 o 
   6   4   9       56.80       62.45     10.30 o 
   7   4   9       16.36       19.40      7.85 o 
   8   4   9        0.58       -0.50      7.93 o 
   9   4   9       39.58       39.13      9.41 o 
  10   4   9       21.64       10.79      9.24 o 
  11   4   9       19.54       22.37      9.46 o 
 -11   5   9        0.27        3.55     10.81 o 
 -10   5   9       26.18       16.21     10.94 o 
  -9   5   9       63.83       37.10     10.97 o 
  -8   5   9        0.82        1.37      7.64 o 
  -7   5   9       60.93       49.09      8.81 o 
  -6   5   9        3.80        7.38      7.13 o 
  -5   5   9        7.21       10.60      7.20 o 
  -4   5   9        4.61        7.36      7.72 o 
  -3   5   9      138.81      150.00     15.72 o 
  -2   5   9      128.40      136.69     12.01 o 
  -1   5   9      163.02      186.44     14.56 o 
   0   5   9      283.88      284.04     22.07 o 
   1   5   9        2.37        0.38      6.52 o 
   2   5   9       36.01       48.50      8.00 o 
   3   5   9        0.58       -5.13      6.58 o 
   4   5   9       50.14       43.96      9.82 o 
   5   5   9       30.97       27.31      9.71 o 
   6   5   9       51.20       58.64     10.40 o 
   7   5   9        2.26        4.50      8.42 o 
   8   5   9       74.80       74.41     10.73 o 
   9   5   9       10.83        2.34      8.84 o 
  10   5   9        5.70        3.99      8.89 o 
 -10   6   9       17.79       11.68     12.06 o 
  -9   6   9       20.54       19.57     16.18 o 
  -8   6   9        4.50       -4.98      9.53 o 
  -7   6   9        1.30       -3.04      7.94 o 
  -6   6   9       77.88       86.86     11.94 o 
  -5   6   9      117.76      155.09     16.14 o 
  -4   6   9      169.70      187.07     28.87 o 
  -3   6   9      337.73      311.37     22.15 o 
  -2   6   9        7.80       10.08      7.41 o 
  -1   6   9      169.59      177.63     14.33 o 
   0   6   9        0.62        5.09      7.23 o 
   1   6   9        3.54       17.23      7.30 o 
   2   6   9        7.04       19.52      7.37 o 
   3   6   9        4.01       13.97      8.89 o 
   4   6   9        8.73       -0.62     12.85 o 
   5   6   9       16.39       21.74      9.98 o 
   6   6   9       70.37       52.90     11.00 o 
   7   6   9       25.67       40.64     11.43 o 
   8   6   9       19.17       23.55     10.37 o 
   9   6   9       35.32       26.39      9.74 o 
  -9   7   9       12.91       21.53     11.18 o 
  -8   7   9       51.72       62.98     14.65 o 
  -7   7   9       11.40       30.41     12.89 o 
  -6   7   9       32.32       30.18      9.70 o 
  -5   7   9       45.00       37.24     10.00 o 
  -4   7   9        7.71        0.15      7.85 o 
  -3   7   9        4.93        7.93      8.02 o 
  -2   7   9        0.78       22.43      8.24 o 
  -1   7   9        0.41       -5.06      7.25 o 
   0   7   9       23.41       17.50      7.78 o 
   1   7   9        6.78       12.23     12.30 o 
   2   7   9       11.69       16.72      9.77 o 
   3   7   9        6.93      -11.31      9.47 o 
   4   7   9       30.70       29.22     10.29 o 
   5   7   9       59.77       58.93     12.48 o 
   6   7   9       73.52       93.16     13.83 o 
   7   7   9       24.74       33.13     11.41 o 
   8   7   9        1.00       -8.76     11.12 o 
  -7   8   9        1.11        6.26     11.95 o 
  -6   8   9       21.47       11.19     12.36 o 
  -5   8   9        0.75       17.06      8.77 o 
  -4   8   9        3.99        6.10      8.53 o 
  -3   8   9        5.49        0.45      8.11 o 
  -2   8   9        0.67       -4.96      8.38 o 
  -1   8   9       28.87       30.61      8.92 o 
   0   8   9       77.94       76.37     12.73 o 
   1   8   9      124.94      128.48     15.32 o 
   2   8   9       17.76       39.55     14.33 o 
   3   8   9      171.94      206.12     24.99 o 
   4   8   9       77.16       68.34     12.86 o 
   5   8   9       22.32       13.26     10.81 o 
   6   8   9        5.72        7.01     11.38 o 
  -4   9   9        9.64        9.92     10.54 o 
  -3   9   9       77.25       76.75     11.21 o 
  -2   9   9       92.32       82.09     11.62 o 
  -1   9   9       59.69       55.43     12.19 o 
   0   9   9        7.95       -5.96     10.33 o 
   1   9   9        9.57        7.95     10.97 o 
   2   9   9       15.33       -0.02     11.60 o 
   3   9   9        4.44       -5.46     11.58 o 
 -12   0  10        4.35       10.41     23.67 o 
 -11   0  10       22.98       28.22     13.85 o 
 -10   0  10       33.89       40.89     13.93 o 
  -9   0  10        0.83       -6.93     11.64 o 
  -8   0  10        3.45       14.09     10.29 o 
  -7   0  10       11.57       32.41     11.34 o 
  -6   0  10      230.64      222.58     24.76 o 
  -5   0  10      541.31      536.73     49.97 o 
  -4   0  10      203.79      220.92     24.08 o 
  -3   0  10      220.53      258.69     26.83 o 
  -2   0  10     1484.48     1434.07    126.24 o 
  -1   0  10      529.72      611.04     55.62 o 
   0   0  10      748.36      761.18     68.44 o 
   1   0  10      501.83      469.67     43.69 o 
   2   0  10      393.74      460.79     43.08 o 
   3   0  10        5.85        4.27     12.06 o 
   4   0  10       49.85       71.28     12.12 o 
   5   0  10       91.98      100.93     11.24 o 
   6   0  10       41.87       20.64      9.08 o 
   7   0  10       36.17       39.42      8.83 o 
   8   0  10       31.61       31.56     16.41 o 
   9   0  10       39.54       46.09     18.96 o 
  10   0  10        3.36       28.70     19.11 o 
  11   0  10       16.17       49.37     21.98 o 
 -12   1  10        6.80       -2.24      9.35 o 
 -11   1  10       81.36       59.07     10.68 o 
 -10   1  10       18.68       21.16      8.91 o 
  -9   1  10        4.22        1.65      9.35 o 
  -8   1  10       11.87       12.84     13.25 o 
  -7   1  10       64.33       51.13      8.81 o 
  -6   1  10      271.51      264.08     19.59 o 
  -5   1  10      176.50      156.07     13.49 o 
  -4   1  10       20.21       17.68     10.44 o 
  -3   1  10      201.47      205.17     20.70 o 
  -2   1  10        0.59        6.28      6.69 o 
  -1   1  10       55.20       54.63      8.05 o 
   0   1  10        1.90        0.36      6.23 o 
   1   1  10       55.10       42.40      7.43 o 
   2   1  10      473.12      449.01     29.70 o 
   3   1  10      188.52      174.71     16.18 o 
   4   1  10      414.40      395.52     23.37 o 
   5   1  10       38.23       55.66      7.82 o 
   6   1  10       17.55        4.20      5.85 o 
   7   1  10        2.32        7.33      7.02 o 
   8   1  10       34.31       48.61      8.62 o 
   9   1  10       63.41       71.84     11.85 o 
  10   1  10       76.38       79.07     16.24 o 
  11   1  10       24.08       27.51     14.63 o 
 -12   2  10       10.45        9.01     11.24 o 
 -11   2  10       32.76       38.52     15.22 o 
 -10   2  10       19.01       14.67      8.88 o 
  -9   2  10       31.53       39.92      9.42 o 
  -8   2  10       69.88       77.55     10.46 o 
  -7   2  10      343.40      348.84     24.48 o 
  -6   2  10      108.63      109.72     15.08 o 
  -5   2  10        3.31        3.05      6.97 o 
  -4   2  10       96.18      107.62     10.81 o 
  -3   2  10        8.84       16.77      7.14 o 
  -2   2  10       54.76       73.13      9.20 o 
  -1   2  10       14.17       31.13      7.20 o 
   0   2  10       14.19       16.83      6.67 o 
   1   2  10       52.68       61.11      9.20 o 
   2   2  10      108.28      127.11     17.88 o 
   3   2  10       44.41       48.87      7.82 o 
   4   2  10       42.23       60.61      8.28 o 
   5   2  10      268.92      276.85     19.67 o 
   6   2  10       35.63       42.23      8.99 o 
   7   2  10      120.58      114.94     11.37 o 
   8   2  10       32.39       13.41      9.25 o 
   9   2  10        3.05       -9.75      9.88 o 
  10   2  10        2.32        5.26     10.32 o 
  11   2  10       43.45       36.77     11.87 o 
 -11   3  10       15.90       31.46     15.47 o 
 -10   3  10       47.80       35.82     10.06 o 
  -9   3  10        2.03       -2.00      7.95 o 
  -8   3  10        0.03       -0.37      8.27 o 
  -7   3  10       59.08       58.84     12.12 o 
  -6   3  10        5.49       10.12      7.71 o 
  -5   3  10       40.02       37.70      8.18 o 
  -4   3  10        0.64       -1.66      6.93 o 
  -3   3  10       40.62       47.22     14.83 o 
  -2   3  10        2.40        4.96      6.77 o 
  -1   3  10        2.43        0.69      6.73 o 
   0   3  10       28.04       48.45     19.33 o 
   1   3  10      106.41      115.28     15.22 o 
   2   3  10      148.80      144.75     12.19 o 
   3   3  10        8.43       13.38      6.53 o 
   4   3  10        1.61       15.24      6.96 o 
   5   3  10        0.17        3.15      8.03 o 
   6   3  10        9.31        9.56      8.36 o 
   7   3  10       73.35       64.06     11.24 o 
   8   3  10       92.88       81.62     10.66 o 
   9   3  10        8.68        6.09     10.70 o 
  10   3  10       96.41       97.69     12.06 o 
  11   3  10       51.94       43.99     11.98 o 
 -11   4  10       29.85       69.88     13.62 o 
 -10   4  10        0.50        4.69     10.76 o 
  -9   4  10       15.71       14.84      9.06 o 
  -8   4  10       42.05       45.59      9.44 o 
  -7   4  10       34.50       20.47      8.30 o 
  -6   4  10       22.20       19.90      7.89 o 
  -5   4  10       13.25       17.65      7.80 o 
  -4   4  10       57.75       43.34      8.50 o 
  -3   4  10        5.56       -8.40      6.99 o 
  -2   4  10      430.51      406.98     32.13 o 
  -1   4  10      103.75      110.83     12.71 o 
   0   4  10       52.40       34.33      9.35 o 
   1   4  10       97.30       94.61      9.99 o 
   2   4  10        0.88        1.28      6.84 o 
   3   4  10       10.22        6.73      7.03 o 
   4   4  10       49.88       49.14     12.76 o 
   5   4  10       21.64       34.32     11.12 o 
   6   4  10      297.03      280.34     23.86 o 
   7   4  10       54.62       74.75     11.44 o 
   8   4  10       10.03        1.61      9.53 o 
   9   4  10       16.24        6.82      9.21 o 
  10   4  10        5.37       13.64      9.59 o 
 -10   5  10        0.17        2.72     10.90 o 
  -9   5  10        0.13        8.70     10.66 o 
  -8   5  10       27.29       28.10     13.10 o 
  -7   5  10       61.01       58.49      9.80 o 
  -6   5  10        0.69        6.09      7.81 o 
  -5   5  10       44.28       42.10     11.68 o 
  -4   5  10        4.86        9.83      9.92 o 
  -3   5  10        3.61        3.26      8.34 o 
  -2   5  10        2.86       -7.76      7.88 o 
  -1   5  10      235.22      232.64     20.65 o 
   0   5  10       14.15        9.43      7.99 o 
   1   5  10      252.61      250.97     18.60 o 
   2   5  10      174.87      186.29     15.19 o 
   3   5  10      176.84      167.06     16.54 o 
   4   5  10        5.76        0.30      8.80 o 
   5   5  10      127.42      127.86     14.97 o 
   6   5  10       70.05       77.89     12.68 o 
   7   5  10       18.40       13.10     14.03 o 
   8   5  10        0.32        0.53      9.58 o 
   9   5  10        3.67       -3.95     10.67 o 
  -9   6  10        5.03        6.19     11.40 o 
  -8   6  10       17.30      -10.08     11.28 o 
  -7   6  10       46.27       54.55     11.63 o 
  -6   6  10       28.91       19.80     15.65 o 
  -5   6  10        0.01       -1.02     12.53 o 
  -4   6  10        0.09        5.72     12.01 o 
  -3   6  10        0.25        3.43      9.55 o 
  -2   6  10       50.04       56.72     10.58 o 
  -1   6  10       10.05        3.57      8.06 o 
   0   6  10       13.60        9.92      7.76 o 
   1   6  10       22.86       20.66      7.92 o 
   2   6  10       10.77        5.03     11.18 o 
   3   6  10        0.02       -6.20      9.50 o 
   4   6  10       33.02       22.79     10.26 o 
   5   6  10        0.92        7.00     10.06 o 
   6   6  10        0.41      -11.69     10.07 o 
   7   6  10       17.30        7.23     10.78 o 
   8   6  10        0.55        4.64     12.20 o 
  -7   7  10        3.24        5.58     12.94 o 
  -6   7  10        5.77        4.54     10.28 o 
  -5   7  10       19.02       14.63     11.15 o 
  -4   7  10        3.54        1.29     11.00 o 
  -3   7  10       10.62       16.15      9.40 o 
  -2   7  10        2.10        5.07      9.08 o 
  -1   7  10        1.24        5.57      8.50 o 
   0   7  10       18.05       14.08      8.44 o 
   1   7  10       28.83       16.90     10.46 o 
   2   7  10        4.08       18.09     13.40 o 
   3   7  10       32.64       28.83     10.96 o 
   4   7  10        4.86        7.50     11.02 o 
   5   7  10       22.05       11.34     10.91 o 
   6   7  10        5.54        9.09     11.06 o 
  -5   8  10       17.20       32.00     11.27 o 
  -4   8  10       12.47       -7.29     10.05 o 
  -3   8  10        6.89        6.27     10.19 o 
  -2   8  10        0.12        7.01      9.27 o 
  -1   8  10        3.18        1.47      9.04 o 
   0   8  10       17.99       21.27     11.20 o 
   1   8  10        7.34        6.36     10.45 o 
   2   8  10        5.13       -4.77     13.35 o 
   3   8  10        7.45       13.13     11.40 o 
   4   8  10        1.45       -3.66     11.53 o 
 -11   1  11        0.77        2.59      9.85 o 
 -10   1  11        0.23       11.89      9.88 o 
  -9   1  11        8.10       -1.67      9.13 o 
  -8   1  11        1.47       12.97      9.25 o 
  -7   1  11        5.12       -8.44      7.92 o 
  -6   1  11       14.79       16.54      8.84 o 
  -5   1  11      217.64      222.03     25.63 o 
  -4   1  11       31.27       20.27     10.89 o 
  -3   1  11        9.03       11.85      7.60 o 
  -2   1  11       21.06       29.50      7.85 o 
  -1   1  11       19.59       18.86      7.69 o 
   0   1  11        0.64        4.16      6.99 o 
   1   1  11       75.95       95.58      9.96 o 
   2   1  11       23.34       28.50      7.48 o 
   3   1  11        1.20        4.94      7.06 o 
   4   1  11       53.53       49.23      9.87 o 
   5   1  11        9.51        9.99      8.31 o 
   6   1  11       31.22       33.28      9.33 o 
   7   1  11       21.34       12.76      8.74 o 
   8   1  11        2.05        6.54      9.00 o 
   9   1  11        1.35        1.46     12.44 o 
  10   1  11        6.35        0.86     13.66 o 
 -10   2  11       18.38       12.37      9.39 o 
  -9   2  11        1.00        0.48      9.03 o 
  -8   2  11        0.34       -8.58     10.47 o 
  -7   2  11        0.85       10.60      8.33 o 
  -6   2  11      135.13      124.64     12.49 o 
  -5   2  11       10.99       -2.36      8.02 o 
  -4   2  11       40.44       31.06      8.31 o 
  -3   2  11       14.63       13.91      8.05 o 
  -2   2  11       11.24       20.45      7.57 o 
  -1   2  11       14.28       25.67      7.87 o 
   0   2  11      103.68       92.46     11.76 o 
   1   2  11        1.47        3.61      7.13 o 
   2   2  11        3.24       13.21      8.91 o 
   3   2  11       56.89       68.61     11.16 o 
   4   2  11        6.71       -7.41      8.51 o 
   5   2  11       18.43       30.71     15.19 o 
   6   2  11        4.65       16.30      8.91 o 
   7   2  11       12.89        6.65      9.01 o 
   8   2  11       17.44        0.00      8.91 o 
   9   2  11        0.70       -7.43      9.18 o 
  10   2  11       11.74       17.90     11.12 o 
 -10   3  11        3.13       -1.98      9.16 o 
  -9   3  11       48.83       34.09      9.59 o 
  -8   3  11        0.45        7.36      8.97 o 
  -7   3  11        0.12        5.45      8.66 o 
  -6   3  11       14.26        8.64      9.15 o 
  -5   3  11        0.54       -0.70      8.11 o 
  -4   3  11       22.04       29.50      8.63 o 
  -3   3  11      145.94      158.65     13.81 o 
  -2   3  11       51.32       50.71      8.92 o 
  -1   3  11       94.06      113.73     13.25 o 
   0   3  11       85.81      108.31     13.86 o 
   1   3  11        2.15       -9.01      8.42 o 
   2   3  11      122.99      146.05     15.17 o 
   3   3  11        0.49       10.25      8.29 o 
   4   3  11       67.30       57.10     12.60 o 
   5   3  11        0.14        2.47      8.71 o 
   6   3  11       41.75       33.60      9.67 o 
   7   3  11       14.79       16.63      9.64 o 
   8   3  11       14.19       11.96      9.88 o 
   9   3  11        0.73       -1.08     10.42 o 
  -9   4  11       12.58       12.98      9.49 o 
  -8   4  11       13.62       12.58      9.79 o 
  -7   4  11       14.49       15.35      8.63 o 
  -6   4  11       55.75       66.49     10.29 o 
  -5   4  11       28.70       42.73      9.08 o 
  -4   4  11      156.24      170.78     14.93 o 
  -3   4  11       81.54       78.20     12.16 o 
  -2   4  11       56.15       64.32     11.66 o 
  -1   4  11       42.51       79.14     12.97 o 
   0   4  11        0.24       11.21      8.92 o 
   1   4  11        0.03       12.90      8.99 o 
   2   4  11        2.95        8.79      9.12 o 
   3   4  11       26.98       14.97      9.15 o 
   4   4  11        0.20        1.35      8.82 o 
   5   4  11       39.04       21.42      9.86 o 
   6   4  11       29.80       34.42     10.66 o 
   7   4  11        1.05        4.08     10.35 o 
   8   4  11        4.92       -0.64     10.36 o 
   9   4  11       16.18       13.80     11.25 o 
  -8   5  11       36.65       34.05     10.20 o 
  -7   5  11       52.01       51.24     10.59 o 
  -6   5  11        3.07       -4.53      9.79 o 
  -5   5  11       28.00       41.83     10.77 o 
  -4   5  11        7.46        1.95      9.66 o 
  -3   5  11       16.09       12.67     10.33 o 
  -2   5  11        0.41       -4.93      9.09 o 
  -1   5  11       24.39        8.44      9.28 o 
   0   5  11        0.64        6.87     10.09 o 
   1   5  11       10.15       -4.94      9.37 o 
   2   5  11        1.33       -5.04      9.03 o 
   3   5  11       27.84       26.32     10.12 o 
   4   5  11       81.54       64.86     15.03 o 
   5   5  11       43.34       53.16     13.97 o 
   6   5  11       18.33       25.96     10.84 o 
   7   5  11       33.56       38.22     11.16 o 
   8   5  11        0.23       -5.41     16.19 o 
  -7   6  11        3.70        0.67     10.59 o 
  -6   6  11       14.20        7.82     11.43 o 
  -5   6  11       18.79       39.08     11.07 o 
  -4   6  11        0.11       -3.59     12.94 o 
  -3   6  11       24.12       23.34     10.67 o 
  -2   6  11        7.61       12.81     14.25 o 
  -1   6  11       40.74       50.13     11.24 o 
   0   6  11       62.97       86.79     12.83 o 
   1   6  11       39.09       58.13     11.28 o 
   2   6  11      118.23      150.03     16.79 o 
   3   6  11       64.27       37.19     13.71 o 
   4   6  11       27.78        5.74     12.24 o 
   5   6  11        0.12        0.13     10.57 o 
   6   6  11        3.49        4.25     10.43 o 
  -5   7  11       40.81       43.64     16.51 o 
  -4   7  11        0.52       -1.38     13.52 o 
  -3   7  11       23.75       28.75     11.12 o 
  -2   7  11       55.74       69.39     12.96 o 
  -1   7  11       34.31       19.92     10.63 o 
   0   7  11        4.17        4.62     10.63 o 
   1   7  11       18.45       -3.74     12.04 o 
   2   7  11        8.80        4.44     10.41 o 
   3   7  11       14.60      -15.71     13.93 o 
   4   7  11        0.52       -1.10     11.72 o 
  -9   0  12      113.24      104.35     19.05 o 
  -8   0  12       59.99       65.61     16.02 o 
  -7   0  12       94.30       84.66     16.71 o 
  -6   0  12        1.10       -5.96     12.39 o 
  -5   0  12        2.67       -9.06     12.53 o 
  -4   0  12      312.59      319.04     46.77 o 
  -3   0  12      191.49      215.14     48.28 o 
  -2   0  12       26.58       34.71     13.39 o 
  -1   0  12        7.83       10.25     11.44 o 
   0   0  12       15.90       12.32     11.57 o 
   1   0  12       60.56       80.33     14.77 o 
   2   0  12      111.52      134.47     17.44 o 
   3   0  12        5.70        1.72     11.09 o 
   4   0  12       15.21        7.17     11.10 o 
   5   0  12       70.51       73.64     21.04 o 
   6   0  12        5.79       20.88     17.45 o 
  -9   1  12       11.69       10.54      9.75 o 
  -8   1  12       26.51       35.67     10.78 o 
  -7   1  12        5.30      -10.37      8.53 o 
  -6   1  12       47.74       49.10      9.99 o 
  -5   1  12        4.62       10.98      9.39 o 
  -4   1  12       70.03       66.03     10.71 o 
  -3   1  12      110.04       97.36     11.64 o 
  -2   1  12        4.54       -0.18      8.32 o 
  -1   1  12        5.61        7.94      8.15 o 
   0   1  12       14.57       15.77      7.80 o 
   1   1  12      135.97      135.05     12.61 o 
   2   1  12       56.39       56.39      9.28 o 
   3   1  12        0.84       10.07      9.62 o 
   4   1  12       36.50       50.92     14.54 o 
   5   1  12        0.08        1.87     12.24 o 
   6   1  12       12.20       27.29     12.17 o 
   7   1  12       19.51       19.32     18.44 o 
  -9   2  12       17.17        5.69     10.14 o 
  -8   2  12       21.89       26.77     10.12 o 
  -7   2  12        6.16        7.72      9.90 o 
  -6   2  12        0.10       -4.64      9.26 o 
  -5   2  12       13.34       12.10      9.15 o 
  -4   2  12       37.83       32.95      9.35 o 
  -3   2  12       25.38       31.85      9.30 o 
  -2   2  12      179.70      164.26     14.74 o 
  -1   2  12       24.15       30.67      9.10 o 
   0   2  12      115.17      100.77     11.30 o 
   1   2  12       13.34       15.25     12.47 o 
   2   2  12        5.31       -1.53      9.29 o 
   3   2  12        0.29        3.67      9.67 o 
   4   2  12       50.01       50.74     11.35 o 
   5   2  12       31.48       37.47     13.49 o 
   6   2  12       81.37       95.41     16.94 o 
   7   2  12       43.01       52.76     14.44 o 
   8   2  12       13.68        7.86     12.81 o 
  -8   3  12       18.36       23.45     11.46 o 
  -7   3  12        1.16        0.16      9.21 o 
  -6   3  12        0.31      -10.30      9.41 o 
  -5   3  12       50.89       56.47     10.77 o 
  -4   3  12        0.18       -2.66      8.61 o 
  -3   3  12        1.40        7.71      8.41 o 
  -2   3  12       33.41       24.18     12.48 o 
  -1   3  12       32.88       42.28     14.09 o 
   0   3  12      120.90      134.47     15.42 o 
   1   3  12      181.69      218.14     20.58 o 
   2   3  12       55.50       51.39     11.38 o 
   3   3  12      196.87      169.21     18.18 o 
   4   3  12      162.93      137.37     15.30 o 
   5   3  12        8.07       18.73     12.78 o 
   6   3  12        2.56       10.83     14.61 o 
   7   3  12        0.02      -18.80     12.54 o 
   8   3  12        2.14      -11.61     12.70 o 
  -7   4  12       20.62       19.44     10.05 o 
  -6   4  12       15.89        4.92      9.39 o 
  -5   4  12        3.22       11.91      8.96 o 
  -4   4  12       18.49        3.76     10.08 o 
  -3   4  12       37.81       32.18     11.33 o 
  -2   4  12        8.46        6.55      9.82 o 
  -1   4  12        8.77       22.21     10.01 o 
   0   4  12      125.60       99.59     13.15 o 
   1   4  12        4.12        6.09     10.31 o 
   2   4  12        6.73       18.08     10.13 o 
   3   4  12       10.50        1.73     13.22 o 
   4   4  12        4.83       15.32     12.88 o 
   5   4  12       53.64       85.62     24.84 o 
   6   4  12        5.84        3.93     13.40 o 
   7   4  12        6.42       20.74     14.27 o 
  -6   5  12        0.24        2.48     10.75 o 
  -5   5  12       48.44       28.50     11.70 o 
  -4   5  12       16.36      -10.70     10.17 o 
  -3   5  12        1.77        2.14     10.04 o 
  -2   5  12        1.50        1.18      9.94 o 
  -1   5  12       58.89       44.34     12.67 o 
   0   5  12        1.82       -5.68     11.66 o 
   1   5  12        1.24       -1.73      9.74 o 
   2   5  12       32.83       26.03     17.99 o 
   3   5  12        1.04       -5.33     12.95 o 
   4   5  12        7.28       -1.67     13.96 o 
   5   5  12       25.50       18.31     14.69 o 
  -4   6  12        3.88       24.11     12.12 o 
  -3   6  12        0.20       -3.69     10.76 o 
  -2   6  12        0.20        1.35     10.79 o 
  -1   6  12        1.33       10.61     11.09 o 
   0   6  12        2.05      -14.44     10.22 o 
   1   6  12        3.78       16.20     14.62 o 
   2   6  12        9.24      -10.10     13.22 o 
   3   6  12        5.82       -3.80     13.23 o 
  -7   1  13        3.37       -6.51     10.50 o 
  -6   1  13        1.13        8.85      9.84 o 
  -5   1  13       64.98       59.13     11.13 o 
  -4   1  13        4.05        2.36      9.74 o 
  -3   1  13        5.86       15.61      9.46 o 
  -2   1  13       24.46       21.68      9.76 o 
  -1   1  13        4.46        9.12      9.36 o 
   0   1  13        6.69       25.88      9.16 o 
   1   1  13        0.63       -2.56      8.70 o 
   2   1  13       64.37       63.23     11.93 o 
   3   1  13        4.48       -6.40      9.70 o 
   4   1  13        4.38        9.42     11.17 o 
   5   1  13        1.42       -5.53     10.52 o 
   6   1  13        0.07       -1.61     19.95 o 
  -6   2  13       21.14       21.75     10.02 o 
  -5   2  13        8.20       -3.54     10.21 o 
  -4   2  13        1.61       -4.09      9.34 o 
  -3   2  13        4.86        0.08      9.09 o 
  -2   2  13       28.50       20.75     17.88 o 
  -1   2  13       17.08       21.97     10.91 o 
   0   2  13       23.88       16.45     10.71 o 
   1   2  13        5.77       12.59     10.38 o 
   2   2  13        6.71       -1.76      9.82 o 
   3   2  13        9.48        6.39     10.86 o 
   4   2  13        5.67        3.64     10.30 o 
   5   2  13        3.32      -10.99     12.82 o 
   6   2  13        0.04       17.28     13.61 o 
  -6   3  13        0.54        4.33     10.81 o 
  -5   3  13       19.72       21.02     10.12 o 
  -4   3  13        0.87       -0.99      9.81 o 
  -3   3  13        1.33       -2.23     11.84 o 
  -2   3  13       37.79       34.31     11.51 o 
  -1   3  13       29.05       16.97     10.64 o 
   0   3  13        4.69        7.35     11.20 o 
   1   3  13        6.82        9.14     10.79 o 
   2   3  13        2.77       -1.30      9.82 o 
   3   3  13       26.79       15.84     11.24 o 
   4   3  13       21.86       -3.40     13.20 o 
   5   3  13       18.51       -6.99     18.49 o 
  -4   4  13        2.97        2.89     11.49 o 
  -3   4  13        8.09       16.85     11.21 o 
  -2   4  13        0.02      -15.99     10.66 o 
  -1   4  13        0.58        2.56     10.80 o 
   0   4  13       32.78       35.67     11.50 o 
   1   4  13        0.73        7.45     10.46 o 
   2   4  13       32.45       53.65     12.76 o 
   3   4  13       13.40       -2.82     34.37 o 
   4   4  13        6.28      -15.06     13.26 o 
  -2   5  13       28.25       23.93     11.85 o 
  -1   5  13        8.87       20.12     11.65 o 
   0   5  13       13.01       16.10     11.79 o 
   1   5  13       11.78       11.51     12.14 o 
  -4   0  14       48.13       66.92     17.34 o 
  -3   0  14       10.41        1.84     14.23 o 
  -2   0  14        5.72       18.94     15.63 o 
  -1   0  14        0.97      -11.16     13.03 o 
   0   0  14        0.57       11.88     15.16 o 
   1   0  14        5.34        7.69     12.79 o 
   2   0  14       10.42        8.47     13.52 o 
   3   0  14       10.22       22.71     19.11 o 
  -3   1  14        0.79        4.67     10.35 o 
  -2   1  14        0.20       -9.01      9.53 o 
  -1   1  14        4.91       -1.48     10.00 o 
   0   1  14       36.48       30.79     11.60 o 
   1   1  14       40.33       36.28     12.33 o 
   2   1  14       11.77        4.63     10.88 o 
   3   1  14       55.43       74.59     13.80 o 
  -2   2  14        7.33        6.97     11.49 o 
  -1   2  14       26.04       46.45     13.26 o 
   0   2  14       45.53       38.52     13.01 o 
   1   2  14        0.31      -10.26     12.75 o 
   2   2  14       18.94       25.56     11.75 o 
                                                 
